# Supplementary material for: The metabolic differences of anestrus, heat, pregnancy, pseudopregnancy, and lactation in 800 female dogs
Source: Front Vet Sci. 2023 Feb 2;10:1105113. doi: 10.3389/fvets.2023.1105113 (PMC9932911; doi:10.3389/fvets.2023.1105113)
Supplement: Supplementary file 1 [file Data_Sheet_1.xlsx]

## Sheet: S1 Contents
	The metabolic differences of anestrus, heat, pregnancy, pseudopregnancy, and lactation in 800 female dogs
	Claudia Ottka1,2,3, Katariina Vapalahti1,2, Sebastian P. Arlt4, Alexander Bartel5, Hannes Lohi1,2,3
	1 PetBiomics Ltd, Helsinki, Finland
	2 Department of Veterinary Biosciences and Department of Medical and Clinical Genetics, University of Helsinki, Helsinki, Finland
	3 Folkhälsan Research Center, Helsinki, Finland
	4 Clinic of Reproductive Medicine, Vetsuisse Faculty, University of Zurich, Zurich Switzerland
	5 Institute for Veterinary Epidemiology and Biostatistics, Faculty of Veterinary Medicine, Freie Universitaet Berlin, Berlin, Germany
	Supplementary data contents
	S1	Supplementary data contents
	S2	Descriptives of the study groups
	S3	Kruskal-Wallis test overall results
	S4	Post hoc test (Dunn test) results and boxplots
	S5	Univariate Firth logistic regression models
	S6	Forward stepwise selection of the multivariate Firth logistic regression model
	S7	The final multivariate Firth logistic regression model
	S8	Performance of the multivariate model on the testing dataset
	S9	Performance of the multivariate model on the AE dataset

## Sheet: S2 Descriptives
	The metabolic differences of anestrus, heat, pregnancy, pseudopregnancy, and lactation in 800 female dogs
	Claudia Ottka1,2,3, Katariina Vapalahti1,2, Sebastian P. Arlt4, Alexander Bartel5, Hannes Lohi1,2,3
	1 PetBiomics Ltd, Helsinki, Finland
	2 Department of Veterinary Biosciences and Department of Medical and Clinical Genetics, University of Helsinki, Helsinki, Finland
	3 Folkhälsan Research Center, Helsinki, Finland
	4 Clinic of Reproductive Medicine, Vetsuisse Faculty, University of Zurich, Zurich Switzerland
	5 Institute for Veterinary Epidemiology and Biostatistics, Faculty of Veterinary Medicine, Freie Universitaet Berlin, Berlin, Germany
	Descriptives of the study groups
	Q = quantile
	Measurand		Anestrus, n = 663					Heat, n = 78					Pseudopregnancy, n = 43					Pregnancy, n = 15					Lactation, n =38
		Unit	Min	Q1	Median	Q3	Max	Min	Q1	Median	Q3	Max	Min	Q1	Median	Q3	Max	Min	Q1	Median	Q3	Max	Min	Q1	Median	Q3	Max
	Alanine/BCAA	ratio	0.373514	0.899588	1.06414	1.24623	2.41164	0.606556	0.931105	1.15735	1.36844	1.78081	0.549754	0.891332	1.10239	1.28951	1.79973	0.522585	0.847874	0.947237	1.07547	1.3236	0.603666	0.986643	1.09042	1.21065	1.74573
	Alanine	mmol/l	0.117206	0.326634	0.384827	0.451328	0.745575	0.222116	0.355714	0.440296	0.521267	0.667613	0.2401	0.328258	0.395379	0.445863	0.564212	0.180065	0.275734	0.322663	0.364139	0.381182	0.236459	0.347282	0.42702	0.503337	0.611543
	Alanine/Valine	ratio	0.593125	1.87095	2.24266	2.67472	5.54373	1.26004	1.83112	2.37803	2.89872	3.59408	1.06811	1.9353	2.33753	2.73482	4.21573	1.21267	1.70051	2.04303	2.29159	2.9143	0.925086	1.82516	2.22092	2.42318	3.19111
	BCAA/Tyrosine	ratio	1.86607	5.26534	6.22102	7.18963	13.2553	3.06066	5.0739	6.14515	6.96528	11.9744	2.74949	5.30422	6.31505	7.63797	11.4502	3.33892	5.48345	6.10727	7.59005	12.1798	3.96807	6.35199	7.25196	8.38647	10.1385
	Glutamine	mmol/l	0.536844	0.745823	0.803057	0.884492	1.45359	0.644445	0.747359	0.820345	0.876599	1.10159	0.646474	0.791511	0.828548	0.879526	1.0353	0.537781	0.672876	0.713353	0.767508	0.935995	0.513035	0.674431	0.716637	0.77088	0.921562
	Glycine/BCAA	ratio	0.19046	0.468044	0.566462	0.724146	1.70446	0.263348	0.451822	0.553284	0.68359	1.31683	0.204796	0.459942	0.509541	0.730926	1.46482	0.409959	0.528276	0.70383	0.74945	1.14691	0.483946	0.675502	0.901235	1.19761	1.55189
	Glycine	mmol/l	0.082202	0.172809	0.207813	0.247707	0.62848	0.12707	0.174132	0.205032	0.254279	0.401931	0.105581	0.15427	0.195855	0.233953	0.457727	0.14303	0.180432	0.219055	0.266428	0.407996	0.130718	0.260502	0.346838	0.474305	0.945568
	Glycine/Valine	ratio	0.378767	0.974903	1.1894	1.52811	3.68529	0.502931	0.939967	1.12036	1.38804	2.65358	0.397896	0.972657	1.12305	1.55864	2.86187	0.940058	1.144	1.51739	1.66953	2.28123	0.997689	1.28772	1.7528	2.21152	2.77855
	Histidine	mmol/l	0.0407845	0.0651503	0.0729958	0.0796441	0.116286	0.0518285	0.0691899	0.0776591	0.0839058	0.117158	0.0498683	0.0619375	0.0737746	0.0779556	0.101519	0.0481981	0.0598832	0.0655142	0.0714745	0.0820928	0.0187951	0.048867	0.0603739	0.06747	0.0854942
	Isoleucine	mmol/l	0.023795	0.0505819	0.0580467	0.0673608	0.13058	0.0308297	0.0501539	0.0596792	0.0696702	0.155694	0.0267736	0.0501524	0.0568919	0.0613779	0.0921332	0.0393824	0.051986	0.060964	0.0673961	0.0770194	0.0327025	0.0544068	0.0676985	0.0832869	0.13419
	Leucine	mmol/l	0.056909	0.116938	0.130312	0.14756	0.275643	0.085999	0.116481	0.133744	0.151512	0.283603	0.0734341	0.1173	0.134613	0.148228	0.181838	0.0826837	0.109506	0.122513	0.131315	0.15505	0.0653059	0.0915045	0.105625	0.131034	0.204474
	Phenylalanine	mmol/l	0.0220007	0.0393785	0.0443924	0.0506669	0.115087	0.0273549	0.0407904	0.0481591	0.054769	0.0653731	0.0323416	0.0386613	0.0428398	0.0520537	0.0651986	0.0318118	0.0463375	0.0501312	0.0586058	0.079249	0.022969	0.0332107	0.0401496	0.045858	0.0601189
	Phenylalanine/Tyrosine	ratio	0.434757	0.674648	0.76905	0.861064	1.63793	0.385331	0.670058	0.764046	0.83826	1.16395	0.603097	0.712217	0.798482	0.86695	1.12261	0.616993	0.742276	0.913419	1.03967	1.92793	0.335446	0.601962	0.746928	0.913155	1.06838
	Total BCAA	mmol/l	0.162962	0.320025	0.362173	0.406305	0.761001	0.227659	0.332474	0.375865	0.438165	0.785891	0.191045	0.317327	0.3572	0.404837	0.525558	0.223252	0.302204	0.341789	0.391033	0.429207	0.234728	0.34216	0.376411	0.445012	0.658279
	Tyrosine	mmol/l	0.0249067	0.0516058	0.0587562	0.0668728	0.117347	0.030129	0.0570215	0.0644959	0.0708692	0.0964301	0.0328441	0.0492343	0.0596826	0.0641523	0.0831696	0.0329966	0.0489897	0.0548796	0.0602982	0.0681177	0.028767	0.0463285	0.0533209	0.0630263	0.125579
	Valine	mmol/l	0.0688646	0.151593	0.172787	0.19521	0.401808	0.104307	0.165291	0.183213	0.208109	0.346593	0.0908369	0.146806	0.171399	0.190981	0.285067	0.0944907	0.139286	0.156373	0.181072	0.232021	0.122168	0.173731	0.207883	0.230008	0.397599
	Cholesterol	mmol/l	2.95585	5.21225	6.41135	7.63913	15.5279	3.62616	6.17403	7.41805	8.95642	11.457	1.99465	5.3587	6.43349	8.06998	12.5758	3.17066	5.60961	6.34993	7.79355	10.281	3.37878	5.36118	6.77413	7.82035	10.2009
	Esterified cholesterol	mmol/l	2.44101	4.2719	5.21329	6.17415	12.031	2.98092	4.98793	5.9565	7.09713	8.97408	1.60467	4.37892	5.25142	6.47521	9.88737	2.55115	4.53154	5.08854	6.19317	8.09228	2.72131	4.3398	5.52528	6.30807	8.11067
	Free cholesterol	mmol/l	0.504717	0.940832	1.20488	1.50884	3.49692	0.639273	1.18622	1.44016	1.82382	2.48685	0.389973	0.945199	1.16395	1.59477	2.68846	0.619512	1.05765	1.28367	1.60038	2.18875	0.657469	1.00672	1.24833	1.47416	2.09025
	HDL cholesterol	mmol/l	2.31232	4.63227	5.50333	6.44604	10.4114	3.19797	5.28931	6.25856	7.15795	8.72028	1.53952	4.61773	5.65527	6.75732	9.52245	2.80152	4.66417	5.2228	6.42354	8.29023	2.95756	4.60904	5.96478	6.71713	7.77811
	LDL cholesterol	mmol/l	0.0966446	0.488477	0.747259	1.08237	5.50773	0.217652	0.676157	1.00042	1.47263	2.98536	0.249181	0.418201	0.816628	1.09754	2.83655	0.22724	0.777206	0.967803	1.36327	2.28925	0.140245	0.422054	0.632065	1.05281	2.27668
	VLDL cholesterol	mmol/l	7.57236e-09	0.0696399	0.0942077	0.133939	0.815598	0.0102392	0.0720727	0.105761	0.147596	0.487793	0.0150979	0.0738222	0.0959089	0.145829	0.358748	0.0311042	0.077026	0.120539	0.138297	0.22135	0.0185196	0.0577545	0.0726035	0.0973962	0.371948
	Albumin	g/l	23.1506	28.0888	29.0659	30.1393	35.6357	20.2856	28.6266	29.3474	30.4034	33.4662	25.5514	27.9927	29.1147	29.9609	32.3533	22.694	24.1405	25.1855	26.6942	28.0417	23.3218	26.9526	28.0222	28.8174	33.0557
	Creatinine	mmol/l	0.0211839	0.0542594	0.0652918	0.073995	0.137373	0.0314612	0.0523398	0.0619086	0.0708872	0.0890001	0.040318	0.0574814	0.0684594	0.0853461	0.111022	0.0209916	0.0303921	0.0400107	0.0503727	0.0610414	0.0307082	0.0435797	0.0539069	0.0677182	0.0887474
	Arachidonic acid	mmol/l	0.99059	1.99639	2.3791	2.83859	4.99879	1.49184	2.23978	2.62529	2.92922	4.07417	0.981405	1.99911	2.45648	3.03183	4.54014	1.64331	2.13952	2.63954	2.85991	4.20865	1.51262	1.83077	2.41252	2.77457	3.75234
	Arachidonic acid%	ratio	0.107035	0.154916	0.166884	0.178221	0.215189	0.122414	0.152072	0.166474	0.176011	0.193065	0.125551	0.158447	0.171443	0.17978	0.207096	0.141622	0.162736	0.171365	0.179913	0.209236	0.118339	0.149351	0.159804	0.171964	0.191946
	Docosahexaenoic acid	mmol/l	0.00315322	0.209008	0.298623	0.41506	1.09232	0.0610165	0.239012	0.30952	0.444768	0.905053	0.0996917	0.286571	0.393629	0.49307	0.858669	0.18814	0.314253	0.368592	0.390511	0.61006	0.0790718	0.257016	0.296892	0.398771	0.644066
	Docosahexaenoic acid%	ratio	0.000196438	0.0147091	0.0210567	0.0282821	0.0638252	0.0045363	0.0154283	0.0209077	0.026925	0.0511162	0.00862198	0.0194553	0.023318	0.0325175	0.0526598	0.0135576	0.018125	0.0251152	0.0310584	0.0386623	0.00526688	0.0169974	0.02197	0.0245623	0.0428379
	Docosapentaenoic acid	mmol/l	0.0570035	0.188567	0.21841	0.264893	0.546442	0.13213	0.20367	0.244859	0.283258	0.418295	0.0992048	0.205137	0.237553	0.30146	0.471912	0.124212	0.180581	0.210332	0.226824	0.293733	0.108185	0.1395	0.192328	0.24521	0.309611
	Docosapentaenoic acid%	ratio	0.00687709	0.0142595	0.0156641	0.0172363	0.0229825	0.0091193	0.0146183	0.0153941	0.0167169	0.0208156	0.012564	0.0158047	0.0170024	0.0180739	0.0216526	0.011078	0.0127066	0.0143317	0.0148444	0.0176419	0.00720611	0.0113936	0.0138084	0.0150768	0.016662
	Omega-6/Omega-3	ratio	3.21073	6.36071	7.85759	9.79611	20.7882	3.91596	6.25888	7.92199	9.8895	16.9814	3.90063	5.58413	6.82472	8.41245	12.1571	5.04371	6.55047	7.41445	10.8122	13.5264	4.9748	7.34194	8.4257	9.3471	14.6144
	Linoleic acid	mmol/l	2.02829	3.29876	3.83261	4.4787	8.06322	2.59257	3.8028	4.20724	5.11177	6.54654	2.12466	3.29584	3.71653	4.56907	7.03339	2.64431	3.36922	3.9124	4.36004	5.58829	2.68551	3.48721	4.067	4.47349	5.43362
	Linoleic acid%	ratio	0.220375	0.260469	0.267099	0.274008	0.292904	0.236934	0.264219	0.271594	0.276344	0.29743	0.237142	0.260144	0.265087	0.271309	0.285991	0.241831	0.256182	0.264774	0.268432	0.281245	0.245723	0.258481	0.268635	0.272961	0.298312
	Oleic acid	mmol/l	1.02128	1.62627	1.87086	2.15816	3.35273	1.17918	1.84936	2.08187	2.32048	3.67921	1.24369	1.65555	1.8157	2.28076	3.22168	1.26224	1.58666	1.79043	2.05917	2.43511	1.09744	1.67886	1.9581	2.18267	2.64664
	Oleic acid%	ratio	0.0889487	0.124019	0.131199	0.13842	0.169389	0.103482	0.123772	0.130995	0.138806	0.158828	0.0988685	0.120494	0.126491	0.136782	0.163865	0.106735	0.113251	0.124736	0.127192	0.145222	0.102588	0.122919	0.126072	0.136511	0.15244
	Omega-3	mmol/l	0.302093	0.649873	0.822684	1.05436	2.1913	0.402726	0.726071	0.898757	1.12765	1.98961	0.390631	0.789336	0.963653	1.18849	1.85303	0.484297	0.724527	0.863855	0.954562	1.4514	0.452863	0.658067	0.745467	0.99611	1.37067
	Omega-3%	ratio	0.0219481	0.0468375	0.0577053	0.0710693	0.133755	0.0276662	0.0476547	0.0583683	0.0706765	0.11266	0.0370718	0.0544654	0.0642461	0.0797759	0.114893	0.034899	0.0436632	0.0591249	0.0701191	0.0827878	0.0301647	0.0473747	0.0552886	0.0616014	0.0911656
	Omega-6	mmol/l	3.33444	5.57476	6.51332	7.55406	13.6398	4.29566	6.22338	7.28	8.39367	11.1895	3.20774	5.44153	6.28385	7.77985	11.8482	4.58936	5.77035	6.92055	7.58004	9.87333	4.57012	5.73748	6.7672	7.57192	9.46017
	Omega-6%	ratio	0.39427	0.441081	0.451498	0.461595	0.491193	0.409653	0.445878	0.454317	0.465947	0.478304	0.408144	0.442128	0.449588	0.461424	0.475473	0.405922	0.44315	0.460399	0.473413	0.490859	0.393719	0.443658	0.452639	0.46271	0.47418
	Palmitic acid	mmol/l	1.50968	2.16904	2.44525	2.81116	4.45798	1.86617	2.39607	2.67113	3.07917	4.34388	1.66202	2.17576	2.38886	2.96209	4.1557	2.00417	2.34604	2.63332	3.04773	3.44701	1.90785	2.27763	2.62319	2.82181	3.41922
	Palmitic acid%	ratio	0.149936	0.167018	0.171606	0.177923	0.203218	0.154079	0.166503	0.169743	0.176075	0.193515	0.155678	0.165498	0.17179	0.17858	0.212815	0.159874	0.172928	0.174404	0.179794	0.204221	0.161541	0.168289	0.172147	0.181654	0.193841
	Polyunsaturated fatty acids	mmol/l	3.99161	6.32296	7.30611	8.55885	14.9341	4.96591	7.04661	8.10141	9.44899	12.6837	3.59837	6.27859	7.40567	9.11283	13.2891	5.20834	6.59389	7.87644	8.88373	10.7549	5.24353	6.39217	7.439	8.43284	10.4717
	Polyunsaturated fatty acids%	ratio	0.452859	0.498863	0.510022	0.522221	0.5822	0.462421	0.500756	0.511932	0.523619	0.556935	0.460756	0.503474	0.514173	0.530122	0.563049	0.485603	0.502062	0.520413	0.525552	0.538528	0.469828	0.495989	0.5052	0.517258	0.544696
	Saturated fatty acids	mmol/l	2.9767	4.46835	5.12705	5.89397	9.48197	3.58671	4.99548	5.60539	6.44008	8.78458	2.93947	4.46093	4.98874	6.17621	8.84261	4.014	4.61151	5.49733	6.12494	7.21257	3.86119	4.74509	5.53668	5.98217	7.18147
	Saturated fatty acids%	ratio	0.325925	0.35216	0.357791	0.364011	0.395435	0.333829	0.350366	0.356031	0.360386	0.381222	0.333126	0.348842	0.354693	0.363204	0.376386	0.348531	0.357298	0.363027	0.366886	0.383546	0.345003	0.35731	0.366865	0.371126	0.379837
	Stearic acid	mmol/l	1.46702	2.30041	2.68404	3.08732	5.02399	1.72054	2.59468	2.91822	3.33677	4.4407	1.27744	2.31728	2.61136	3.24383	4.68691	2.00983	2.28104	2.82799	3.21866	3.88294	1.95334	2.44255	2.87165	3.16213	3.91028
	Stearic acid%	ratio	0.166138	0.181949	0.185089	0.188541	0.200828	0.172183	0.181616	0.184356	0.187661	0.194485	0.163571	0.180731	0.183323	0.187483	0.194558	0.176975	0.181749	0.186766	0.189966	0.193043	0.183462	0.186867	0.190011	0.19413	0.200332
	Total fatty acids	mmol/l	8.06949	12.5015	14.3287	16.5301	27.7688	9.99249	13.8764	15.5331	18.3061	24.386	7.80972	12.28	13.897	17.2141	25.3534	10.5422	12.6588	15.2848	17.0321	20.1144	10.4051	12.8325	15.0146	16.5223	20.1573
	HDL triglycerides	mmol/l	3.64469e-05	0.0141488	0.0226936	0.0368471	0.0956938	7.80821e-09	0.0149288	0.0252151	0.0378238	0.121977	0.00333888	0.0188434	0.0277193	0.0425841	0.100133	0.000561003	0.0159379	0.0215468	0.0310454	0.0530942	7.23434e-06	0.0161496	0.0205869	0.033761	0.0637298
	LDL triglycerides	mmol/l	0.0846344	0.178132	0.206297	0.238931	0.338549	0.0971553	0.193487	0.223175	0.251917	0.308549	0.125494	0.187803	0.204962	0.223719	0.269255	0.106032	0.184619	0.245379	0.300019	0.309844	0.105619	0.195353	0.221315	0.24343	0.326499
	Triglycerides	mmol/l	0.102859	0.300306	0.384035	0.521228	1.41602	0.14284	0.313598	0.43849	0.580398	1.49571	0.185656	0.32559	0.432211	0.553272	1.24292	0.278631	0.427252	0.539094	0.608106	0.760961	0.109575	0.300202	0.369964	0.410488	0.893686
	VLDL triglycerides	mmol/l	2.34154e-07	0.0795425	0.153252	0.276401	1.12489	3.92541e-08	0.0799039	0.167172	0.27891	1.16209	2.44464e-05	0.0972696	0.197541	0.296681	0.956327	0.0897541	0.207605	0.257858	0.322732	0.453199	7.26463e-08	0.0639426	0.104176	0.197696	0.566324
	Citrate	mmol/l	0.0521959	0.0784682	0.0883054	0.0997821	0.163897	0.0560918	0.0734793	0.0819587	0.0973911	0.13094	0.054829	0.0722274	0.0849431	0.095399	0.12385	0.0599422	0.0702478	0.0777101	0.0829694	0.102525	0.0606974	0.0902181	0.0960947	0.110861	0.144571
	Glucose	mmol/l	3.20763	4.78869	5.10741	5.4964	9.45603	3.9126	4.79084	5.01782	5.37086	7.40279	4.26627	4.86613	5.2033	5.44086	6.74739	4.05755	4.22216	5.02618	5.6763	11.2429	3.04361	4.74339	5.03756	5.26812	7.24153
	Lactate	mmol/l	0.853276	1.75735	2.08223	2.66175	7.71477	1.03375	1.75418	2.11432	2.65855	4.3136	1.04012	1.51168	1.93786	2.50166	6.58794	1.60256	2.01292	2.40871	2.74629	3.33151	1.24009	2.11009	2.32361	2.861	5.64744
	Pyruvate	mmol/l	0.00932796	0.034327	0.0526399	0.0740043	0.288595	0.00888577	0.0342235	0.0569947	0.0748318	0.213994	0.00870744	0.0300385	0.0514888	0.0693383	0.210522	0.0327753	0.0405727	0.0549232	0.0813388	0.103139	0.0177768	0.036957	0.0601166	0.0906812	0.231426
	Glycoprotein acetyls	mmol/l	0.543576	0.687919	0.748379	0.834337	1.22789	0.609836	0.689796	0.751335	0.820579	1.36118	0.573481	0.663683	0.716697	0.826859	1.10025	0.732692	0.957692	1.02431	1.12472	1.21555	0.63511	0.760023	0.814072	0.885199	1.07367
	Acetate	mmol/l	0.0128768	0.0254641	0.0283555	0.0315644	0.0519143	0.0135494	0.0253653	0.0292375	0.0334398	0.0471355	0.0181985	0.0253182	0.0277122	0.0314927	0.0394133	0.0220405	0.0259088	0.0281537	0.0323232	0.0366959	0.0166583	0.0278067	0.0316248	0.0342244	0.0457277
	HDL diameter	nm	10.0011	10.2094	10.3227	10.4522	10.8039	10.0321	10.3117	10.4676	10.5538	10.7736	10.0519	10.2059	10.304	10.4436	10.6933	10.1314	10.2536	10.3738	10.5156	10.6383	10.0532	10.2264	10.2808	10.3832	10.5004
	HDL lipids	mmol/l	5.30678	9.42032	10.94	12.4755	18.8403	6.96886	10.6638	11.8775	13.656	16.0457	4.29517	9.66251	10.8469	13.2542	17.8662	7.01405	9.0637	10.9291	12.5685	15.6508	7.32086	9.86583	11.8702	12.9463	15.4422
	HDL particles	mmol/l	0.0233905	0.0400118	0.0457093	0.0506927	0.0712638	0.0285751	0.0441635	0.0477801	0.0528883	0.0623713	0.014924	0.0433781	0.047259	0.0522203	0.0672049	0.0274524	0.039274	0.0428452	0.0498008	0.0580539	0.0280446	0.0416268	0.049258	0.0518637	0.0634648
	LDL diameter	nm	21.8026	22.3816	22.5519	22.8014	23.9829	22.0985	22.287	22.4694	22.6262	23.4224	22.0319	22.3857	22.5233	22.7377	24.7732	22.0442	22.4126	22.4914	22.6618	23.791	22.1212	22.2988	22.5263	22.8076	24.1391
	LDL lipids	mmol/l	0.39886	1.0229	1.42235	1.9716	8.33531	0.563446	1.31096	1.83782	2.54214	4.71574	0.685677	0.882312	1.54178	1.93071	4.49134	0.628525	1.56956	1.78861	2.35625	3.79558	0.518855	0.944631	1.33985	1.89081	3.61092
	LDL particles	mmol/l	0.00013924	0.000375028	0.000520322	0.000727335	0.00293218	0.000228047	0.00048329	0.000670297	0.000934929	0.00176138	0.000232076	0.000346269	0.000564562	0.000707206	0.00167906	0.000237311	0.000563656	0.000653641	0.00085834	0.00138814	0.000171833	0.000337693	0.000476182	0.000702931	0.00127716
	L-HDL particles	mmol/l	0.0149535	0.0246922	0.0275402	0.0304145	0.0407189	0.0180975	0.026685	0.028386	0.0308326	0.0359961	0.0102973	0.0266396	0.0285734	0.0310142	0.0391361	0.01821	0.0238777	0.0262161	0.0300612	0.0338498	0.0186644	0.0255562	0.0297217	0.0314503	0.0382176
	L-HDL cholesterol	mmol/l	1.79882	3.07346	3.48353	3.86676	5.2455	2.29729	3.38148	3.65094	4.02704	4.74391	1.31331	3.30245	3.5938	3.94468	5.09361	2.21329	2.9639	3.27601	3.83929	4.46047	2.30999	3.15346	3.74545	3.95297	4.8724
	L-HDL esterified cholesterol	mmol/l	1.58827	2.6676	3.00915	3.3208	4.49371	2.00068	2.92943	3.13454	3.44975	4.04894	1.14617	2.87848	3.11634	3.36471	4.30692	1.89638	2.57049	2.79519	3.28473	3.78848	1.98004	2.73496	3.22614	3.40247	4.16746
	L-HDL free cholesterol	mmol/l	0.210551	0.414658	0.479966	0.544397	0.784676	0.296447	0.465006	0.515425	0.579235	0.694969	0.167148	0.428177	0.478388	0.570505	0.786688	0.316909	0.393412	0.480826	0.554564	0.671987	0.329957	0.426488	0.530449	0.57654	0.704933
	L-HDL lipids	mmol/l	3.99145	6.1062	6.75874	7.32707	9.55048	4.95572	6.46577	7.03164	7.48443	9.07655	3.44169	6.32341	6.85046	7.32516	9.80948	5.26309	5.78944	6.63702	7.18184	8.33568	5.42768	6.419	7.46687	7.72357	9.40315
	L-HDL phospholipids	mmol/l	2.18057	2.97267	3.22514	3.48285	4.42822	2.26762	3.12471	3.29021	3.5528	4.55264	2.1213	2.99908	3.19085	3.44716	4.67616	2.59518	2.99836	3.11167	3.58679	3.89148	2.7147	3.32289	3.61083	3.8542	4.50678
	L-HDL triglycerides	mmol/l	0.00133698	0.00926926	0.013082	0.0176662	0.035595	0.00108952	0.00940321	0.0141583	0.0174395	0.0465085	0.00106511	0.0111001	0.0136475	0.0187675	0.0397116	0.00706927	0.00929904	0.013196	0.0157086	0.0230812	0.00123146	0.0114288	0.0137296	0.0170123	0.0275368
	L-LDL particles	mmol/l	5.57367e-05	0.000131672	0.000162251	0.00020236	0.000961439	8.41038e-05	0.000156346	0.000190049	0.000239401	0.000503379	6.22404e-05	0.000124399	0.000170469	0.000214031	0.0004228	0.000123886	0.000184545	0.000206282	0.000228322	0.000401659	5.22957e-05	0.000121418	0.000144185	0.000176052	0.000412927
	L-LDL cholesterol	mmol/l	0.0199166	0.15736	0.214039	0.296069	2.17095	0.0716744	0.195192	0.271166	0.381562	1.01488	0.0166253	0.139723	0.232115	0.322763	0.792579	0.146474	0.227524	0.302486	0.389012	0.70699	0.00392966	0.120846	0.159329	0.250239	0.834806
	L-LDL esterified cholesterol	mmol/l	0.00147181	0.0890448	0.132336	0.193514	1.62465	0.0308721	0.116693	0.166147	0.257293	0.763712	0.0235031	0.0811926	0.137834	0.212297	0.578972	0.0869334	0.139466	0.193975	0.283907	0.497013	0.009718	0.0601164	0.0841542	0.153586	0.604693
	L-LDL free cholesterol	mmol/l	0.0172249	0.0685173	0.0852589	0.106743	0.546297	0.0408023	0.0806975	0.100987	0.122297	0.251171	0.0165266	0.0639	0.0904643	0.112623	0.213607	0.0595401	0.0956193	0.103013	0.119358	0.209977	0.00392945	0.0623435	0.0750236	0.0890896	0.230113
	L-LDL lipids	mmol/l	0.183402	0.423744	0.525574	0.649929	3.22963	0.269447	0.493723	0.603705	0.753765	1.60392	0.193487	0.40138	0.542269	0.669912	1.29316	0.376398	0.622909	0.677028	0.743718	1.27951	0.233488	0.405521	0.472853	0.558196	1.39949
	L-LDL phospholipids	mmol/l	0.0411949	0.117786	0.144869	0.179145	0.877337	0.0812319	0.143783	0.164303	0.200589	0.451748	0.0309252	0.114569	0.151831	0.181779	0.363222	0.100466	0.158833	0.183458	0.209761	0.337638	0.037429	0.120865	0.139247	0.162224	0.391042
	L-LDL triglycerides	mmol/l	0.0634424	0.136276	0.159157	0.182057	0.260654	0.0720367	0.147754	0.171253	0.190558	0.23163	0.0842792	0.142889	0.157442	0.170284	0.208708	0.0752687	0.148751	0.195581	0.232388	0.242957	0.0879999	0.149167	0.172096	0.192986	0.242755
	L-VLDL particles	mmol/l	1.54997e-10	2.18877e-06	3.78658e-06	6.30848e-06	3.04737e-05	4.41081e-10	2.14814e-06	3.76266e-06	7.06013e-06	2.6829e-05	3.97101e-07	3.40764e-06	4.83503e-06	8.10618e-06	1.98671e-05	3.98243e-08	3.19299e-06	4.39869e-06	6.15774e-06	1.20714e-05	3.94916e-11	1.16474e-06	2.31534e-06	4.93538e-06	1.40059e-05
	L-VLDL cholesterol	mmol/l	0.00132663	0.0175598	0.0296814	0.0487476	0.315905	0.00149379	0.0184151	0.031301	0.056073	0.218859	0.0022046	0.0204999	0.0348114	0.0681052	0.152184	0.0120838	0.0314468	0.0426587	0.050897	0.0996163	0.00107251	0.01343	0.0196387	0.0327907	0.136562
	L-VLDL esterified cholesterol	mmol/l	0.00102764	0.00812247	0.0135776	0.0205995	0.188782	0.00140948	0.0077177	0.0133779	0.0212335	0.0956884	0.0011702	0.00652694	0.0137829	0.0224689	0.0616295	0.00738365	0.0137065	0.018788	0.0217226	0.0386139	0.00124488	0.00592868	0.00875716	0.014767	0.0707703
	L-VLDL free cholesterol	mmol/l	0.00140049	0.00842515	0.0160193	0.0285307	0.138842	0.00132793	0.00856267	0.0167683	0.0312124	0.138846	0.00279123	0.0139997	0.0211159	0.0350755	0.0978497	0.00563412	0.0160072	0.0197081	0.0308885	0.0610024	0.00107156	0.00643278	0.0123186	0.0206784	0.0663418
	L-VLDL lipids	mmol/l	0.00213394	0.0554475	0.126165	0.22147	1.16368	0.00669445	0.0538123	0.135221	0.253708	0.991267	0.00784984	0.0802442	0.162435	0.293724	0.732411	0.0561528	0.166194	0.182121	0.249567	0.42797	0.00916187	0.0367615	0.0800309	0.170574	0.466025
	L-VLDL phospholipids	mmol/l	0.00110272	0.00686813	0.0137567	0.0295604	0.167091	0.00142901	0.00720594	0.0130765	0.0274093	0.149653	0.00177647	0.0108668	0.0189589	0.0400975	0.113584	0.00168017	0.00590542	0.00961435	0.0228011	0.0733776	0.00163196	0.00693885	0.0112855	0.0278322	0.107097
	L-VLDL triglycerides	mmol/l	0.00102847	0.0309437	0.0852107	0.158035	0.680685	0.00314659	0.0310644	0.094018	0.163669	0.646632	0.00231953	0.0448385	0.105863	0.206753	0.494092	0.0409105	0.0999419	0.129193	0.168659	0.254976	0.00986979	0.0232857	0.0449764	0.113256	0.29287
	S-HDL particles	mmol/l	0.00843691	0.0135793	0.0153033	0.0171368	0.0235919	0.00854861	0.0144607	0.0155529	0.0172543	0.020956	0.00462662	0.0149759	0.0160848	0.017421	0.0231049	0.00921447	0.0123717	0.0145283	0.0162549	0.0197986	0.00903507	0.0145326	0.0166867	0.0181859	0.0220833
	S-HDL cholesterol	mmol/l	0.416753	0.675876	0.753144	0.849824	1.17199	0.419284	0.714482	0.77196	0.846914	1.04711	0.226203	0.741673	0.792004	0.87602	1.15763	0.450286	0.611014	0.725597	0.805175	0.978714	0.439477	0.710805	0.823415	0.88677	1.0666
	S-HDL esterified cholesterol	mmol/l	0.343542	0.545601	0.608697	0.684803	0.942298	0.325542	0.573432	0.616428	0.683709	0.861816	0.179215	0.607581	0.643364	0.715369	0.972795	0.356694	0.490075	0.591801	0.644555	0.804357	0.344569	0.57904	0.651979	0.705006	0.848562
	S-HDL free cholesterol	mmol/l	0.0707188	0.127906	0.14678	0.165444	0.23127	0.0921973	0.140129	0.154556	0.170047	0.211208	0.0469879	0.136949	0.148306	0.169857	0.242495	0.0935928	0.121867	0.138985	0.162278	0.197699	0.0949077	0.138512	0.162951	0.175451	0.218042
	S-HDL lipids	mmol/l	1.03804	1.5591	1.73349	1.89591	2.5159	1.10408	1.63026	1.76642	1.87428	2.36221	0.693215	1.70422	1.79065	1.93898	2.52402	1.24153	1.46574	1.6441	1.84347	2.05069	1.21031	1.65681	1.88785	2.02933	2.45707
	S-HDL phospholipids	mmol/l	0.605232	0.876281	0.971386	1.0505	1.40176	0.68428	0.911364	0.972589	1.05498	1.31913	0.45724	0.927663	0.995784	1.07992	1.41047	0.753173	0.830687	0.940036	1.02846	1.11764	0.770834	0.957301	1.07135	1.14634	1.38065
	S-HDL triglycerides	mmol/l	0.00100085	0.00353888	0.00575207	0.0109574	0.0452654	0.00115403	0.00314787	0.00514517	0.0111049	0.0495805	0.00176661	0.00452713	0.00681049	0.0139006	0.0324819	0.00163557	0.00379708	0.00499513	0.00848683	0.0217653	0.00114604	0.00387805	0.00614414	0.0105318	0.0275528
	S-LDL particles	mmol/l	7.50253e-05	0.000241002	0.000356846	0.000521398	0.00197074	0.000129077	0.000329084	0.000482946	0.000683846	0.00131096	5.69424e-05	0.000233728	0.000384726	0.000520698	0.00125626	0.000104846	0.000349299	0.000458485	0.000612246	0.000986485	9.98577e-05	0.000206894	0.00033299	0.000512519	0.00087823
	S-LDL cholesterol	mmol/l	0.0582796	0.335492	0.528762	0.809322	3.33679	0.145063	0.477196	0.74156	1.073	2.12571	0.0549651	0.303354	0.574207	0.79165	2.04397	0.0807666	0.507274	0.675253	0.945786	1.58226	0.119167	0.282638	0.49392	0.798985	1.47508
	S-LDL esterified cholesterol	mmol/l	0.0363083	0.224312	0.365747	0.565534	2.42563	0.0990848	0.328964	0.51738	0.748513	1.51385	0.0343674	0.199582	0.395847	0.543526	1.45135	0.0664137	0.353639	0.485345	0.673582	1.10392	0.0876756	0.189938	0.342345	0.548641	1.05056
	S-LDL free cholesterol	mmol/l	0.0219713	0.107723	0.16593	0.247032	0.911156	0.0459784	0.148015	0.23005	0.330875	0.611856	0.0205977	0.106826	0.17517	0.248124	0.592621	0.0143529	0.151019	0.190246	0.28558	0.47834	0.0314914	0.0954949	0.16044	0.250633	0.424523
	S-LDL lipids	mmol/l	0.159743	0.599167	0.899305	1.32969	5.10568	0.289147	0.825932	1.24266	1.74338	3.3203	0.14156	0.553563	0.961757	1.30817	3.19818	0.190592	0.86948	1.1016	1.55144	2.51607	0.252393	0.514766	0.854107	1.31155	2.2893
	S-LDL phospholipids	mmol/l	0.0642637	0.217202	0.319073	0.467008	1.69684	0.124583	0.304859	0.439794	0.615053	1.13348	0.0615633	0.199263	0.340924	0.457242	1.10101	0.087342	0.309724	0.388557	0.538922	0.85885	0.105201	0.204351	0.311814	0.454565	0.763164
	S-LDL triglycerides	mmol/l	0.0133818	0.0391021	0.0470162	0.0563385	0.0848787	0.0187796	0.0431697	0.0524676	0.0607048	0.0821763	0.0245504	0.0427149	0.0484958	0.0562438	0.0732352	0.0224838	0.0383904	0.0625913	0.0657571	0.0749572	0.0126194	0.0381829	0.0472404	0.0552448	0.0837443
	S-VLDL particles	mmol/l	5.84715e-06	1.59081e-05	1.93631e-05	2.31598e-05	9.28183e-05	1.17319e-05	1.83353e-05	2.15222e-05	2.48785e-05	5.44593e-05	8.83666e-06	1.66733e-05	2.04646e-05	2.34801e-05	4.25056e-05	1.16363e-05	1.67061e-05	2.42427e-05	2.74859e-05	3.45364e-05	8.12644e-06	1.42364e-05	1.62661e-05	2.24096e-05	4.92166e-05
	S-VLDL cholesterol	mmol/l	0.00329943	0.0434703	0.0613468	0.0781401	0.476187	0.0102362	0.0533136	0.0696575	0.0829619	0.186287	0.00897909	0.0379643	0.0620597	0.0766062	0.159462	0.0256931	0.0414384	0.068732	0.0832509	0.0938075	0.0182479	0.0359385	0.050221	0.0662818	0.203456
	S-VLDL esterified cholesterol	mmol/l	0.00113448	0.0225003	0.0362266	0.0488189	0.344946	0.00604777	0.0294235	0.0403192	0.0545157	0.111992	0.00233058	0.0170432	0.0307184	0.041445	0.105182	0.00973433	0.0221507	0.0390039	0.0499992	0.0629914	0.00248679	0.0171005	0.0297629	0.0450308	0.133102
	S-VLDL free cholesterol	mmol/l	0.00199515	0.0188732	0.0249507	0.0317052	0.131241	0.00831361	0.022774	0.0273315	0.0339018	0.086047	0.00656631	0.0202792	0.0258684	0.0331726	0.0607501	0.0148806	0.0177424	0.0265577	0.032347	0.0466326	0.00719985	0.0161728	0.0193985	0.0269035	0.0703539
	S-VLDL lipids	mmol/l	0.010083	0.115307	0.149087	0.191713	0.882887	0.0702536	0.12733	0.169195	0.208617	0.535521	0.0370011	0.117679	0.163085	0.196205	0.398217	0.11457	0.136214	0.203756	0.212836	0.271702	0.0583661	0.0964668	0.115173	0.180258	0.42552
	S-VLDL phospholipids	mmol/l	0.00108856	0.0205363	0.0299334	0.0384504	0.179833	0.00646507	0.0264537	0.0330495	0.0419449	0.106106	0.0128141	0.0238335	0.0327916	0.041513	0.0815002	0.00255078	0.0180151	0.0290889	0.0421304	0.0736268	0.00743302	0.0158053	0.0236097	0.0355596	0.102982
	S-VLDL triglycerides	mmol/l	0.0010122	0.0413607	0.0623974	0.0880477	0.256217	0.00269717	0.0428865	0.070513	0.0900113	0.270979	0.00282599	0.0529587	0.0712128	0.0914482	0.206774	0.0424416	0.0782694	0.0990563	0.106431	0.147142	0.0173941	0.0420232	0.0563794	0.0710219	0.161781
	VLDL diameter	nm	35.0005	37.4072	38.8999	40.5598	45.9087	35.0006	37.4129	38.6034	39.9584	44.3609	35.515	38.4465	39.5495	41.4403	45.2858	35.0855	37.8657	39.0292	39.6898	43.5048	35.0001	36.2878	38.0239	39.9484	43.4526
	VLDL lipids	mmol/l	0.0230982	0.182619	0.287441	0.448366	2.28265	0.0826545	0.197001	0.332352	0.522483	1.91791	0.0555892	0.221246	0.328004	0.551885	1.47615	0.201024	0.353577	0.403248	0.519534	0.833688	0.0730224	0.150815	0.21626	0.335314	0.96394
	VLDL particles	mmol/l	7.46381e-06	1.88458e-05	2.28353e-05	2.9005e-05	0.000121368	1.37756e-05	2.07731e-05	2.52549e-05	3.22082e-05	8.30216e-05	1.03849e-05	1.98163e-05	2.58548e-05	2.9242e-05	6.36993e-05	1.26365e-05	1.90518e-05	2.71954e-05	3.49072e-05	4.1322e-05	1.25626e-05	1.61944e-05	1.92029e-05	2.62158e-05	6.3651e-05
	XL-HDL particles	mmol/l	1.2462e-10	0.00126524	0.00239752	0.00372459	0.00937086	2.06343e-08	0.00216487	0.00355849	0.00526856	0.00738691	3.45942e-09	0.00124637	0.00215017	0.00389762	0.00809166	2.7939e-05	0.00121311	0.00287215	0.00426608	0.00667873	1.47097e-06	0.00112984	0.00205234	0.00331566	0.00448812
	XL-HDL cholesterol	mmol/l	0.0953939	0.776413	1.23496	1.79703	4.4925	0.17276	1.14554	1.73703	2.41429	3.55053	0.171132	0.790469	1.20662	1.93058	3.76401	0.137946	0.857423	1.45605	1.9826	2.94021	0.20809	0.672183	1.23206	1.76658	2.26939
	XL-HDL esterified cholesterol	mmol/l	0.064359	0.601027	0.962477	1.40099	3.4576	0.121216	0.891963	1.35804	1.88479	2.7383	0.0983865	0.620308	0.949447	1.50373	2.91414	0.0825739	0.670444	1.12264	1.52235	2.27893	0.131349	0.521773	0.965278	1.37953	1.76969
	XL-HDL free cholesterol	mmol/l	0.02033	0.168383	0.272955	0.396004	1.0349	0.0515441	0.2549	0.37899	0.531351	0.812236	0.050798	0.172607	0.265908	0.414308	0.849863	0.0553726	0.186979	0.333415	0.460244	0.661284	0.0549684	0.15109	0.266782	0.390229	0.499696
	XL-HDL lipids	mmol/l	0.277281	1.53403	2.34927	3.32394	7.88804	0.520034	2.22409	3.16897	4.41615	6.29489	0.160267	1.44979	2.29069	3.47075	6.63735	0.509426	1.53175	2.85995	3.69579	5.31573	0.595149	1.44009	2.30833	3.19344	4.19637
	XL-HDL phospholipids	mmol/l	0.172068	0.763784	1.11826	1.52193	3.37938	0.279858	1.08057	1.41757	1.994	2.73133	0.152902	0.664183	1.04653	1.49108	2.85667	0.371421	0.712851	1.36665	1.66305	2.36265	0.378088	0.747667	1.11156	1.45953	1.91924
	XL-HDL triglycerides	mmol/l	0.00101328	0.00341868	0.0053509	0.00881568	0.0299725	0.00101329	0.00394113	0.00649445	0.0100075	0.0337256	0.00128945	0.00379686	0.00564949	0.0114907	0.0279399	0.00220424	0.00489858	0.00519428	0.00679585	0.0128744	0.0013053	0.00325801	0.00415359	0.00667446	0.0123234
	XL-VLDL particles	mmol/l	1.1289e-11	6.58456e-09	2.00639e-08	1.88795e-07	2.70307e-06	1.75466e-11	3.12112e-09	1.20964e-08	1.85508e-07	2.38138e-06	2.41196e-10	9.14417e-09	2.10551e-08	3.74646e-07	2.19426e-06	1.87179e-09	5.10939e-09	2.73315e-08	3.73939e-07	1.1742e-06	1.99679e-11	4.64689e-09	1.25536e-08	5.4515e-08	6.37233e-07
	XL-VLDL cholesterol	mmol/l	1.00045e-09	0.000650006	0.00216646	0.0108497	0.103713	2.49689e-09	0.00064964	0.00151793	0.00859881	0.0960572	9.15518e-05	0.00103743	0.00435769	0.0174818	0.0837089	1.91688e-07	0.00110101	0.00372343	0.018237	0.0524191	0.000229084	0.000872332	0.00166867	0.00600627	0.041608
	XL-VLDL lipids	mmol/l	0.00100442	0.00419142	0.0112407	0.041112	0.490915	0.00114348	0.00371413	0.0156558	0.0565571	0.395905	0.00104532	0.00437473	0.013224	0.0704899	0.399455	0.00749169	0.0220538	0.0271889	0.0660095	0.194042	0.00117488	0.00446979	0.00666939	0.0242997	0.143889

## Sheet: S3 KW Overall
	The metabolic differences of anestrus, heat, pregnancy, pseudopregnancy, and lactation in 800 female dogs
	Claudia Ottka1,2,3, Katariina Vapalahti1,2, Sebastian P. Arlt4, Alexander Bartel5, Hannes Lohi1,2,3
	1 PetBiomics Ltd, Helsinki, Finland
	2 Department of Veterinary Biosciences and Department of Medical and Clinical Genetics, University of Helsinki, Helsinki, Finland
	3 Folkhälsan Research Center, Helsinki, Finland
	4 Clinic of Reproductive Medicine, Vetsuisse Faculty, University of Zurich, Zurich Switzerland
	5 Institute for Veterinary Epidemiology and Biostatistics, Faculty of Veterinary Medicine, Freie Universitaet Berlin, Berlin, Germany
	Kruskal-Wallis test overall results
	Overall effects of reproductive state (anestrus, heat, pregnancy, pseudopregnancy, lactation) on metabolite concentration
	Significance threshold: 0.0026
	Significance threshold calculated using bonferroni correction based on the number of principal components explaining over 95% of the variation in the data (19). P = 0.05/19 = 0.0026
	df: degrees of freedom
	Measurand	Chi-squared	df	p-value
	Alanine/BCAA	9.1288	4	0.05796
	Alanine	29.196	4	7.131e-06
	Alanine/Valine	7.5676	4	0.1088
	BCAA/Tyrosine	16.925	4	0.001999
	Glutamine	41.398	4	2.224e-08
	Glycine/BCAA	47.208	4	1.38e-09
	Glycine	49.386	4	4.851e-10
	Glycine/Valine	37.157	4	1.672e-07
	Histidine	49.711	4	4.15e-10
	Isoleucine	14.682	4	0.005407
	Leucine	24.541	4	6.222e-05
	Phenylalanine	24.821	4	5.467e-05
	Phenylalanine/Tyrosine	11.363	4	0.02278
	Total BCAA	8.6799	4	0.06962
	Tyrosine	22.708	4	0.0001448
	Valine	25.786	4	3.495e-05
	Cholesterol	15.238	4	0.004233
	Esterified cholesterol	14.746	4	0.005258
	Free cholesterol	17.302	4	0.001689
	HDL cholesterol	15.05	4	0.004599
	LDL cholesterol	20.819	4	0.0003439
	VLDL cholesterol	10.617	4	0.03122
	Albumin	59.78	4	3.227e-12
	Creatinine	44.83	4	4.313e-09
	Arachidonic acid	9.3802	4	0.05227
	Arachidonic acid%	9.0273	4	0.06042
	Docosahexaenoic acid	12.013	4	0.01725
	Docosahexaenoic acid%	9.1601	4	0.05722
	Docosapentaenoic acid	22.624	4	0.0001505
	Docosapentaenoic acid%	51.257	4	1.973e-10
	Omega-6/Omega-3	10.339	4	0.03509
	Linoleic acid	17.205	4	0.001764
	Linoleic acid%	13.967	4	0.0074
	Oleic acid	17.518	4	0.001533
	Oleic acid%	12.931	4	0.01162
	Omega-3	12.367	4	0.01482
	Omega-3%	10.666	4	0.03059
	Omega-6	14.194	4	0.006701
	Omega-6%	5.6479	4	0.227
	Palmitic acid	17.488	4	0.001554
	Palmitic acid%	6.4351	4	0.1689
	Polyunsaturated fatty acids	13.521	4	0.008991
	Polyunsaturated fatty acids%	8.2593	4	0.08253
	Saturated fatty acids	15.515	4	0.003744
	Saturated fatty acids%	27.302	4	1.727e-05
	Stearic acid	14.32	4	0.00634
	Stearic acid%	42.376	4	1.394e-08
	Total fatty acids	14.454	4	0.005979
	HDL triglycerides	3.0023	4	0.5574
	LDL triglycerides	12.426	4	0.01445
	Triglycerides	12.109	4	0.01656
	VLDL triglycerides	14.03	4	0.007201
	Citrate	26.273	4	2.788e-05
	Glucose	3.2672	4	0.5141
	Lactate	10.707	4	0.03006
	Pyruvate	3.4353	4	0.4878
	Glycoprotein acetyls	42.967	4	1.051e-08
	Acetate	11.364	4	0.02276
	HDL diameter	30.373	4	4.109e-06
	HDL lipids	16.32	4	0.002619
	HDL particles	11.608	4	0.02051
	LDL diameter	10.508	4	0.03269
	LDL lipids	21.692	4	0.0002308
	LDL particles	21.719	4	0.0002279
	L-HDL particles	11.038	4	0.02614
	L-HDL cholesterol	12.589	4	0.01347
	L-HDL esterified cholesterol	12.352	4	0.01492
	L-HDL free cholesterol	14.93	4	0.004849
	L-HDL lipids	15.875	4	0.003192
	L-HDL phospholipids	21.224	4	0.0002859
	L-HDL triglycerides	2.2487	4	0.6901
	L-LDL particles	27.087	4	1.909e-05
	L-LDL cholesterol	25.49	4	4.01e-05
	L-LDL esterified cholesterol	25.225	4	4.533e-05
	L-LDL free cholesterol	23.581	4	9.689e-05
	L-LDL lipids	26.05	4	3.091e-05
	L-LDL phospholipids	24.614	4	6.014e-05
	L-LDL triglycerides	13.508	4	0.009041
	L-VLDL particles	11.909	4	0.01804
	L-VLDL cholesterol	10.623	4	0.03114
	L-VLDL esterified cholesterol	9.7138	4	0.04553
	L-VLDL free cholesterol	9.1295	4	0.05794
	L-VLDL lipids	12.163	4	0.01618
	L-VLDL phospholipids	5.72	4	0.2211
	L-VLDL triglycerides	10.904	4	0.02767
	S-HDL particles	11.841	4	0.01857
	S-HDL cholesterol	11.938	4	0.01782
	S-HDL esterified cholesterol	11.966	4	0.01761
	S-HDL free cholesterol	14.226	4	0.006608
	S-HDL lipids	14.074	4	0.007063
	S-HDL phospholipids	16.533	4	0.002382
	S-HDL triglycerides	3.9744	4	0.4095
	S-LDL particles	19.346	4	0.0006721
	S-LDL cholesterol	18.914	4	0.0008173
	S-LDL esterified cholesterol	19.627	4	0.0005916
	S-LDL free cholesterol	17.405	4	0.001612
	S-LDL lipids	19.118	4	0.0007451
	S-LDL phospholipids	20.187	4	0.0004587
	S-LDL triglycerides	11.478	4	0.02169
	S-VLDL particles	17.289	4	0.001698
	S-VLDL cholesterol	12.535	4	0.01379
	S-VLDL esterified cholesterol	11.139	4	0.02504
	S-VLDL free cholesterol	13.589	4	0.00873
	S-VLDL lipids	15.566	4	0.003661
	S-VLDL phospholipids	12.251	4	0.01558
	S-VLDL triglycerides	15.591	4	0.003621
	VLDL diameter	13.203	4	0.01033
	VLDL lipids	14.325	4	0.006326
	VLDL particles	15.727	4	0.003408
	XL-HDL particles	23.753	4	8.952e-05
	XL-HDL cholesterol	20.578	4	0.000384
	XL-HDL esterified cholesterol	20.189	4	0.0004583
	XL-HDL free cholesterol	21.725	4	0.0002273
	XL-HDL lipids	21.799	4	0.0002197
	XL-HDL phospholipids	23.426	4	0.0001041
	XL-HDL triglycerides	7.6549	4	0.1051
	XL-VLDL particles	6.006	4	0.1987
	XL-VLDL cholesterol	6.0041	4	0.1988
	XL-VLDL lipids	10.077	4	0.03915

## Sheet: S4 KW post-hoc and boxplots
	The metabolic differences of anestrus, heat, pregnancy, pseudopregnancy, and lactation in 800 female dogs
	Claudia Ottka1,2,3, Katariina Vapalahti1,2, Sebastian P. Arlt4, Alexander Bartel5, Hannes Lohi1,2,3
	1 PetBiomics Ltd, Helsinki, Finland
	2 Department of Veterinary Biosciences and Department of Medical and Clinical Genetics, University of Helsinki, Helsinki, Finland
	3 Folkhälsan Research Center, Helsinki, Finland
	4 Clinic of Reproductive Medicine, Vetsuisse Faculty, University of Zurich, Zurich Switzerland
	5 Institute for Veterinary Epidemiology and Biostatistics, Faculty of Veterinary Medicine, Freie Universitaet Berlin, Berlin, Germany
	Kruskal-Wallis post-hoc tests (Dunn test) and box plots for metabolites significant in the Kruskal-Wallis test
	Specific effects of reproductive state on metabolite concentration
	Post hoc test (Dunn test) results									Box plots
	Significance threshold: 0.05									The overall Kruskal-Wallis p-value is presented on the top of the box plot
	P-values (P.unadj) corrected using bonferroni correction (P.adj)									The black vertical lines in the box plots represent the all dogs' serum reference intervals of the utilized metabolomics platform
										preg.: pregnancy, pseudopreg.: pseudopregnancy
		Alanine
		Comparison			Z	P.unadj	P.adj
	1	anestrus	-	heat	-3.68331	0.000230229	0.00230229
	2	anestrus	-	lactation	-2.18747	0.0287083	0.287083
	3	heat	-	lactation	0.384276	0.700774	1
	4	anestrus	-	pregnancy	3.21097	0.00132289	0.0132289
	5	heat	-	pregnancy	4.53756	5.69075e-06	5.69075e-05
	6	lactation	-	pregnancy	3.94607	7.94443e-05	0.000794443
	7	anestrus	-	pseudopregnancy	-0.101914	0.918825	1
	8	heat	-	pseudopregnancy	2.23687	0.0252952	0.252952
	9	lactation	-	pseudopregnancy	1.5668	0.11716	1
	10	pregnancy	-	pseudopregnancy	-2.84933	0.00438108	0.0438108
		BCAA/Tyrosine
		Comparison			Z	P.unadj	P.adj
	1	anestrus	-	heat	1.13325	0.257108	1
	2	anestrus	-	lactation	-3.77572	0.000159548	0.00159548
	3	heat	-	lactation	-3.86932	0.000109138	0.00109138
	4	anestrus	-	pregnancy	-0.171388	0.863919	1
	5	heat	-	pregnancy	-0.639878	0.522252	1
	6	lactation	-	pregnancy	1.91867	0.0550261	0.550261
	7	anestrus	-	pseudopregnancy	-0.904798	0.365573	1
	8	heat	-	pseudopregnancy	-1.46384	0.143238	1
	9	lactation	-	pseudopregnancy	2.18923	0.0285798	0.285798
	10	pregnancy	-	pseudopregnancy	-0.325589	0.744736	1
		Glutamine
		Comparison			Z	P.unadj	P.adj
	1	anestrus	-	heat	-0.401569	0.688001	1
	2	anestrus	-	lactation	5.24285	1.58116e-07	1.58116e-06
	3	heat	-	lactation	4.66365	3.10649e-06	3.10649e-05
	4	anestrus	-	pregnancy	3.28647	0.00101453	0.0101453
	5	heat	-	pregnancy	3.21414	0.00130838	0.0130838
	6	lactation	-	pregnancy	-0.0538774	0.957033	1
	7	anestrus	-	pseudopregnancy	-1.48715	0.136975	1
	8	heat	-	pseudopregnancy	-0.979049	0.327556	1
	9	lactation	-	pseudopregnancy	-4.97902	6.39064e-07	6.39064e-06
	10	pregnancy	-	pseudopregnancy	-3.64202	0.00027051	0.0027051
		Gly/BCAA
		Comparison			Z	P.unadj	P.adj
	1	anestrus	-	heat	1.12001	0.262707	1
	2	anestrus	-	lactation	-6.40672	1.48688e-10	1.48687e-09
	3	heat	-	lactation	-6.07972	1.20393e-09	1.20393e-08
	4	anestrus	-	pregnancy	-1.63592	0.101856	1
	5	heat	-	pregnancy	-1.99058	0.046527	0.46527
	6	lactation	-	pregnancy	2.10386	0.0353905	0.353905
	7	anestrus	-	pseudopregnancy	0.865326	0.38686	1
	8	heat	-	pseudopregnancy	0.0110767	0.991162	1
	9	lactation	-	pseudopregnancy	5.41148	6.25062e-08	6.25062e-07
	10	pregnancy	-	pseudopregnancy	1.87853	0.0603081	0.603081
		Glycine
		Comparison			Z	P.unadj	P.adj
	1	anestrus	-	heat	-0.0527955	0.957895	1
	2	anestrus	-	lactation	-6.77329	1.25883e-11	1.25883e-10
	3	heat	-	lactation	-5.67916	1.35355e-08	1.35355e-07
	4	anestrus	-	pregnancy	-0.785891	0.431931	1
	5	heat	-	pregnancy	-0.705408	0.480556	1
	6	lactation	-	pregnancy	3.03225	0.0024274	0.024274
	7	anestrus	-	pseudopregnancy	1.34182	0.179654	1
	8	heat	-	pseudopregnancy	1.14499	0.252213	1
	9	lactation	-	pseudopregnancy	6.0229	1.71316e-09	1.71316e-08
	10	pregnancy	-	pseudopregnancy	1.38845	0.165	1
		Glycine/Valine
		Comparison			Z	P.unadj	P.adj
	1	anestrus	-	heat	1.46735	0.14228	1
	2	anestrus	-	lactation	-5.41717	6.05504e-08	6.05504e-07
	3	heat	-	lactation	-5.45552	4.88291e-08	4.88291e-07
	4	anestrus	-	pregnancy	-1.94075	0.052288	0.52288
	5	heat	-	pregnancy	-2.42036	0.015505	0.15505
	6	lactation	-	pregnancy	1.30153	0.193077	1
	7	anestrus	-	pseudopregnancy	0.705109	0.480742	1
	8	heat	-	pseudopregnancy	-0.340567	0.73343	1
	9	lactation	-	pseudopregnancy	4.55688	5.192e-06	5.192e-05
	10	pregnancy	-	pseudopregnancy	2.05988	0.03941	0.3941
		Histidine
		Comparison			Z	P.unadj	P.adj
	1	anestrus	-	heat	-2.57486	0.010028	0.10028
	2	anestrus	-	lactation	5.95467	2.60603e-09	2.60603e-08
	3	heat	-	lactation	6.57886	4.74057e-11	4.74057e-10
	4	anestrus	-	pregnancy	2.21388	0.0268373	0.268373
	5	heat	-	pregnancy	3.14353	0.00166925	0.0166925
	6	lactation	-	pregnancy	-1.36169	0.173296	1
	7	anestrus	-	pseudopregnancy	0.830517	0.406246	1
	8	heat	-	pseudopregnancy	2.31083	0.0208422	0.208422
	9	lactation	-	pseudopregnancy	-3.87419	0.00010698	0.0010698
	10	pregnancy	-	pseudopregnancy	-1.49183	0.135744	1
		Leucine
		Comparison			Z	P.unadj	P.adj
	1	anestrus	-	heat	-0.718993	0.472145	1
	2	anestrus	-	lactation	4.56639	4.96194e-06	4.96194e-05
	3	heat	-	lactation	4.28534	1.82458e-05	0.000182458
	4	anestrus	-	pregnancy	1.67716	0.0935118	0.935118
	5	heat	-	pregnancy	1.8585	0.0630974	0.630974
	6	lactation	-	pregnancy	-1.06184	0.288307	1
	7	anestrus	-	pseudopregnancy	-0.0581794	0.953606	1
	8	heat	-	pseudopregnancy	0.404923	0.685534	1
	9	lactation	-	pseudopregnancy	-3.46223	0.000535717	0.00535717
	10	pregnancy	-	pseudopregnancy	-1.49086	0.135997	1
		Phenylalanine
		Comparison			Z	P.unadj	P.adj
	1	anestrus	-	heat	-2.56749	0.0102439	0.102439
	2	anestrus	-	lactation	3.4141	0.00063992	0.0063992
	3	heat	-	lactation	4.43225	9.3255e-06	9.3255e-05
	4	anestrus	-	pregnancy	-2.25249	0.0242911	0.242911
	5	heat	-	pregnancy	-0.995967	0.319266	1
	6	lactation	-	pregnancy	-3.79636	0.000146836	0.00146836
	7	anestrus	-	pseudopregnancy	0.220674	0.825346	1
	8	heat	-	pseudopregnancy	1.80092	0.0717156	0.717156
	9	lactation	-	pseudopregnancy	-2.40185	0.0163123	0.163123
	10	pregnancy	-	pseudopregnancy	2.0771	0.0377927	0.377927
		Tyrosine
		Comparison			Z	P.unadj	P.adj
	1	anestrus	-	heat	-3.48294	0.000495943	0.00495943
	2	anestrus	-	lactation	2.29134	0.0219438	0.219438
	3	heat	-	lactation	4.03948	5.35697e-05	0.000535697
	4	anestrus	-	pregnancy	1.5751	0.115234	1
	5	heat	-	pregnancy	2.93749	0.00330876	0.0330876
	6	lactation	-	pregnancy	0.095285	0.924088	1
	7	anestrus	-	pseudopregnancy	1.01236	0.311364	1
	8	heat	-	pseudopregnancy	3.03378	0.00241507	0.0241507
	9	lactation	-	pseudopregnancy	-1.00112	0.316768	1
	10	pregnancy	-	pseudopregnancy	-0.840201	0.400796	1
		Valine
		Comparison			Z	P.unadj	P.adj
	1	anestrus	-	heat	-2.62237	0.00873214	0.0873214
	2	anestrus	-	lactation	-4.08802	4.35063e-05	0.000435063
	3	heat	-	lactation	-1.86019	0.0628583	0.628583
	4	anestrus	-	pregnancy	1.50844	0.131442	1
	5	heat	-	pregnancy	2.51038	0.01206	0.1206
	6	lactation	-	pregnancy	3.5279	0.000418868	0.00418868
	7	anestrus	-	pseudopregnancy	0.412023	0.680323	1
	8	heat	-	pseudopregnancy	1.99404	0.0461476	0.461476
	9	lactation	-	pseudopregnancy	3.35394	0.000796704	0.00796704
	10	pregnancy	-	pseudopregnancy	-1.09721	0.272551	1
		Free cholesterol
		Comparison			Z	P.unadj	P.adj
	1	anestrus	-	heat	-4.10747	4.00021e-05	0.000400021
	2	anestrus	-	lactation	-0.125252	0.900324	1
	3	heat	-	lactation	2.37975	0.0173244	0.173244
	4	anestrus	-	pregnancy	-0.818448	0.413101	1
	5	heat	-	pregnancy	0.985961	0.324152	1
	6	lactation	-	pregnancy	-0.632298	0.527192	1
	7	anestrus	-	pseudopregnancy	-0.391778	0.695222	1
	8	heat	-	pseudopregnancy	2.26402	0.0235726	0.235726
	9	lactation	-	pseudopregnancy	-0.18307	0.854743	1
	10	pregnancy	-	pseudopregnancy	0.507042	0.612126	1
		LDL cholesterol
		Comparison			Z	P.unadj	P.adj
	1	anestrus	-	heat	-3.9841	6.77351e-05	0.000677351
	2	anestrus	-	lactation	1.10691	0.268334	1
	3	heat	-	lactation	3.34404	0.000825687	0.00825687
	4	anestrus	-	pregnancy	-1.85121	0.0641391	0.641391
	5	heat	-	pregnancy	-0.0228716	0.981753	1
	6	lactation	-	pregnancy	-2.19065	0.0284771	0.284771
	7	anestrus	-	pseudopregnancy	-0.0921021	0.926617	1
	8	heat	-	pseudopregnancy	2.43456	0.0149097	0.149097
	9	lactation	-	pseudopregnancy	-0.894385	0.371116	1
	10	pregnancy	-	pseudopregnancy	1.56355	0.117923	1
		Albumin
		Comparison			Z	P.unadj	P.adj
	1	anestrus	-	heat	-1.9956	0.0459779	0.459779
	2	anestrus	-	lactation	4.38151	1.17859e-05	0.000117859
	3	heat	-	lactation	4.90191	9.49106e-07	9.49106e-06
	4	anestrus	-	pregnancy	5.96118	2.50428e-09	2.50428e-08
	5	heat	-	pregnancy	6.36801	1.915e-10	1.91501e-09
	6	lactation	-	pregnancy	2.70758	0.00677759	0.0677759
	7	anestrus	-	pseudopregnancy	0.40241	0.687382	1
	8	heat	-	pseudopregnancy	1.59107	0.111593	1
	9	lactation	-	pseudopregnancy	-2.99818	0.00271599	0.0271599
	10	pregnancy	-	pseudopregnancy	-4.97934	6.38026e-07	6.38026e-06
		Creatinine
		Comparison			Z	P.unadj	P.adj
	1	anestrus	-	heat	1.78613	0.0740775	0.740775
	2	anestrus	-	lactation	3.56801	0.000359708	0.00359708
	3	heat	-	lactation	1.92771	0.0538908	0.538908
	4	anestrus	-	pregnancy	5.22544	1.73739e-07	1.73739e-06
	5	heat	-	pregnancy	4.081	4.48427e-05	0.000448427
	6	lactation	-	pregnancy	2.5226	0.011649	0.11649
	7	anestrus	-	pseudopregnancy	-1.60367	0.108786	1
	8	heat	-	pseudopregnancy	-2.45433	0.0141148	0.141148
	9	lactation	-	pseudopregnancy	-3.8066	0.000140891	0.00140891
	10	pregnancy	-	pseudopregnancy	-5.39147	6.98832e-08	6.98833e-07
		Docosapentaenoic acid
		Comparison			Z	P.unadj	P.adj
	1	anestrus	-	heat	-2.8452	0.0044384	0.044384
	2	anestrus	-	lactation	2.76385	0.00571231	0.0571231
	3	heat	-	lactation	4.05201	5.07798e-05	0.000507798
	4	anestrus	-	pregnancy	1.1947	0.232205	1
	5	heat	-	pregnancy	2.31443	0.0206441	0.206441
	6	lactation	-	pregnancy	-0.488919	0.624899	1
	7	anestrus	-	pseudopregnancy	-2.04085	0.0412653	0.412653
	8	heat	-	pseudopregnancy	0.102229	0.918575	1
	9	lactation	-	pseudopregnancy	-3.51313	0.000442858	0.00442858
	10	pregnancy	-	pseudopregnancy	-2.11125	0.034751	0.34751
		Docosapentaenoic acid%
		Comparison			Z	P.unadj	P.adj
	1	anestrus	-	heat	0.525479	0.59925	1
	2	anestrus	-	lactation	5.53446	3.12192e-08	3.12192e-07
	3	heat	-	lactation	4.34859	1.37016e-05	0.000137016
	4	anestrus	-	pregnancy	3.16308	0.00156112	0.0156112
	5	heat	-	pregnancy	2.70626	0.00680461	0.0680461
	6	lactation	-	pregnancy	-0.319053	0.749687	1
	7	anestrus	-	pseudopregnancy	-2.9966	0.00273012	0.0273012
	8	heat	-	pseudopregnancy	-2.81389	0.00489455	0.0489455
	9	lactation	-	pseudopregnancy	-6.26437	3.74345e-10	3.74345e-09
	10	pregnancy	-	pseudopregnancy	-4.3267	1.51356e-05	0.000151356
		Linoleic acid
		Comparison			Z	P.unadj	P.adj
	1	anestrus	-	heat	-4.126	3.69134e-05	0.000369134
	2	anestrus	-	lactation	-0.70096	0.483328	1
	3	heat	-	lactation	1.90554	0.0567105	0.567105
	4	anestrus	-	pregnancy	-0.300399	0.763873	1
	5	heat	-	pregnancy	1.4736	0.140589	1
	6	lactation	-	pregnancy	0.126222	0.899556	1
	7	anestrus	-	pseudopregnancy	-0.210888	0.832975	1
	8	heat	-	pseudopregnancy	2.42557	0.0152843	0.152843
	9	lactation	-	pseudopregnancy	0.3761	0.706843	1
	10	pregnancy	-	pseudopregnancy	0.150894	0.88006	1
		Oleic acid
		Comparison			Z	P.unadj	P.adj
	1	anestrus	-	heat	-4.04175	5.30545e-05	0.000530545
	2	anestrus	-	lactation	-0.645253	0.518763	1
	3	heat	-	lactation	1.90153	0.0572328	0.572328
	4	anestrus	-	pregnancy	0.700041	0.483901	1
	5	heat	-	pregnancy	2.36435	0.0180617	0.180617
	6	lactation	-	pregnancy	0.952398	0.340895	1
	7	anestrus	-	pseudopregnancy	0.177549	0.859077	1
	8	heat	-	pseudopregnancy	2.6943	0.00705362	0.0705362
	9	lactation	-	pseudopregnancy	0.608911	0.542584	1
	10	pregnancy	-	pseudopregnancy	-0.516366	0.605599	1
		Palmitic acid
		Comparison			Z	P.unadj	P.adj
	1	anestrus	-	heat	-3.95773	7.56645e-05	0.000756645
	2	anestrus	-	lactation	-1.22093	0.222113	1
	3	heat	-	lactation	1.36529	0.17216	1
	4	anestrus	-	pregnancy	-1.20059	0.22991	1
	5	heat	-	pregnancy	0.568479	0.56971	1
	6	lactation	-	pregnancy	-0.360151	0.718734	1
	7	anestrus	-	pseudopregnancy	-0.334743	0.737819	1
	8	heat	-	pseudopregnancy	2.21691	0.0266291	0.266291
	9	lactation	-	pseudopregnancy	0.678116	0.497698	1
	10	pregnancy	-	pseudopregnancy	0.869712	0.384458	1
		Saturated fatty acids%
		Comparison			Z	P.unadj	P.adj
	1	anestrus	-	heat	1.80677	0.0707977	0.707977
	2	anestrus	-	lactation	-4.03174	5.53659e-05	0.000553659
	3	heat	-	lactation	-4.49273	7.03156e-06	7.03156e-05
	4	anestrus	-	pregnancy	-1.84238	0.0654195	0.654195
	5	heat	-	pregnancy	-2.47337	0.0133847	0.133847
	6	lactation	-	pregnancy	0.627896	0.530072	1
	7	anestrus	-	pseudopregnancy	1.68404	0.0921741	0.921741
	8	heat	-	pseudopregnancy	0.256582	0.797501	1
	9	lactation	-	pseudopregnancy	4.21083	2.54439e-05	0.000254439
	10	pregnancy	-	pseudopregnancy	2.48795	0.0128483	0.128483
		Stearic acid%
		Comparison			Z	P.unadj	P.adj
	1	anestrus	-	heat	1.18964	0.234186	1
	2	anestrus	-	lactation	-5.84741	4.99285e-09	4.99285e-08
	3	heat	-	lactation	-5.65026	1.60209e-08	1.60209e-07
	4	anestrus	-	pregnancy	-0.746533	0.455345	1
	5	heat	-	pregnancy	-1.19647	0.231513	1
	6	lactation	-	pregnancy	2.55946	0.0104834	0.104834
	7	anestrus	-	pseudopregnancy	2.02091	0.0432891	0.432891
	8	heat	-	pseudopregnancy	0.924613	0.355167	1
	9	lactation	-	pseudopregnancy	5.80922	6.27664e-09	6.27664e-08
	10	pregnancy	-	pseudopregnancy	1.71055	0.0871634	0.871634
		Citrate
		Comparison			Z	P.unadj	P.adj
	1	anestrus	-	heat	2.24946	0.0244831	0.244831
	2	anestrus	-	lactation	-2.97867	0.00289505	0.0289505
	3	heat	-	lactation	-3.87267	0.000107651	0.00107651
	4	anestrus	-	pregnancy	2.81598	0.00486281	0.0486281
	5	heat	-	pregnancy	1.65285	0.0983617	0.983617
	6	lactation	-	pregnancy	4.04067	5.32998e-05	0.000532998
	7	anestrus	-	pseudopregnancy	1.92494	0.0542374	0.542374
	8	heat	-	pseudopregnancy	0.177175	0.859371	1
	9	lactation	-	pseudopregnancy	3.59214	0.000327977	0.00327977
	10	pregnancy	-	pseudopregnancy	-1.44176	0.149369	1
		Glycoprotein acetyls
		Comparison			Z	P.unadj	P.adj
	1	anestrus	-	heat	0.157891	0.874542	1
	2	anestrus	-	lactation	-2.91704	0.00353372	0.0353372
	3	heat	-	lactation	-2.55513	0.0106149	0.106149
	4	anestrus	-	pregnancy	-5.73129	9.96682e-09	9.96682e-08
	5	heat	-	pregnancy	-5.37486	7.66419e-08	7.66419e-07
	6	lactation	-	pregnancy	-3.31184	0.000926831	0.00926831
	7	anestrus	-	pseudopregnancy	1.19714	0.231254	1
	8	heat	-	pseudopregnancy	0.892337	0.372212	1
	9	lactation	-	pseudopregnancy	3.03156	0.00243295	0.0243295
	10	pregnancy	-	pseudopregnancy	5.61858	1.92532e-08	1.92532e-07
		HDL diameter
		Comparison			Z	P.unadj	P.adj
	1	anestrus	-	heat	-5.00801	5.49946e-07	5.49946e-06
	2	anestrus	-	lactation	1.5176	0.129115	1
	3	heat	-	lactation	4.30988	1.63346e-05	0.000163346
	4	anestrus	-	pregnancy	-1.15023	0.25005	1
	5	heat	-	pregnancy	1.06105	0.288669	1
	6	lactation	-	pregnancy	-1.81508	0.0695117	0.695117
	7	anestrus	-	pseudopregnancy	0.521778	0.601825	1
	8	heat	-	pseudopregnancy	3.58846	0.000332632	0.00332632
	9	lactation	-	pseudopregnancy	-0.768185	0.442378	1
	10	pregnancy	-	pseudopregnancy	1.27535	0.202187	1
		LDL lipids
		Comparison			Z	P.unadj	P.adj
	1	anestrus	-	heat	-4.15304	3.2808e-05	0.00032808
	2	anestrus	-	lactation	0.848369	0.396232	1
	3	heat	-	lactation	3.22827	0.00124543	0.0124543
	4	anestrus	-	pregnancy	-1.90157	0.0572275	0.572275
	5	heat	-	pregnancy	0.00221945	0.998229	1
	6	lactation	-	pregnancy	-2.09234	0.0364078	0.364078
	7	anestrus	-	pseudopregnancy	-0.0884907	0.929487	1
	8	heat	-	pseudopregnancy	2.54403	0.0109583	0.109583
	9	lactation	-	pseudopregnancy	-0.698138	0.485091	1
	10	pregnancy	-	pseudopregnancy	1.6093	0.107552	1
		LDL particles
		Comparison			Z	P.unadj	P.adj
	1	anestrus	-	heat	-4.15255	3.28791e-05	0.000328791
	2	anestrus	-	lactation	0.918999	0.358096	1
	3	heat	-	lactation	3.28752	0.00101074	0.0101074
	4	anestrus	-	pregnancy	-1.87482	0.0608177	0.608177
	5	heat	-	pregnancy	0.0267838	0.978632	1
	6	lactation	-	pregnancy	-2.10807	0.0350246	0.350246
	7	anestrus	-	pseudopregnancy	-0.261877	0.793417	1
	8	heat	-	pseudopregnancy	2.40006	0.0163923	0.163923
	9	lactation	-	pseudopregnancy	-0.873602	0.382335	1
	10	pregnancy	-	pseudopregnancy	1.49501	0.134911	1
		L-HDL phospholipids
		Comparison			Z	P.unadj	P.adj
	1	anestrus	-	heat	-1.65308	0.0983152	0.983152
	2	anestrus	-	lactation	-4.37509	1.2138e-05	0.00012138
	3	heat	-	lactation	-2.68875	0.00717211	0.0717211
	4	anestrus	-	pregnancy	0.168096	0.866508	1
	5	heat	-	pregnancy	0.857534	0.39115	1
	6	lactation	-	pregnancy	2.53724	0.0111731	0.111731
	7	anestrus	-	pseudopregnancy	0.0799202	0.936301	1
	8	heat	-	pseudopregnancy	1.10802	0.267853	1
	9	lactation	-	pseudopregnancy	3.33428	0.000855206	0.00855206
	10	pregnancy	-	pseudopregnancy	-0.104424	0.916833	1
		L-LDL particles
		Comparison			Z	P.unadj	P.adj
	1	anestrus	-	heat	-4.03497	5.46089e-05	0.000546089
	2	anestrus	-	lactation	1.7307	0.0835057	0.835057
	3	heat	-	lactation	3.90078	9.58816e-05	0.000958816
	4	anestrus	-	pregnancy	-2.70365	0.00685833	0.0685833
	5	heat	-	pregnancy	-0.790725	0.429105	1
	6	lactation	-	pregnancy	-3.2618	0.00110708	0.0110708
	7	anestrus	-	pseudopregnancy	-0.288798	0.772736	1
	8	heat	-	pseudopregnancy	2.30366	0.0212419	0.212419
	9	lactation	-	pseudopregnancy	-1.50075	0.133421	1
	10	pregnancy	-	pseudopregnancy	2.20256	0.0276256	0.276256
		L-LDL cholesterol
		Comparison			Z	P.unadj	P.adj
	1	anestrus	-	heat	-3.29039	0.00100049	0.0100049
	2	anestrus	-	lactation	2.63838	0.00833025	0.0833025
	3	heat	-	lactation	4.21559	2.49124e-05	0.000249124
	4	anestrus	-	pregnancy	-2.57014	0.0101658	0.101658
	5	heat	-	pregnancy	-0.983215	0.325502	1
	6	lactation	-	pregnancy	-3.64401	0.000268424	0.00268424
	7	anestrus	-	pseudopregnancy	-0.25123	0.801636	1
	8	heat	-	pseudopregnancy	1.86553	0.0621073	0.621073
	9	lactation	-	pseudopregnancy	-2.15423	0.0312223	0.312223
	10	pregnancy	-	pseudopregnancy	2.10603	0.0352018	0.352018
		L-LDL esterified cholesterol
		Comparison			Z	P.unadj	P.adj
	1	anestrus	-	heat	-3.07373	0.00211398	0.0211398
	2	anestrus	-	lactation	2.84697	0.00441382	0.0441382
	3	heat	-	lactation	4.26037	2.04088e-05	0.000204088
	4	anestrus	-	pregnancy	-2.54238	0.0110099	0.110099
	5	heat	-	pregnancy	-1.0495	0.293949	1
	6	lactation	-	pregnancy	-3.73434	0.000188205	0.00188205
	7	anestrus	-	pseudopregnancy	-0.308645	0.757592	1
	8	heat	-	pseudopregnancy	1.68142	0.0926814	0.926814
	9	lactation	-	pseudopregnancy	-2.35108	0.0187192	0.187192
	10	pregnancy	-	pseudopregnancy	2.05173	0.0401956	0.401956
		L-LDL free cholesterol
		Comparison			Z	P.unadj	P.adj
	1	anestrus	-	heat	-3.78864	0.000151477	0.00151477
	2	anestrus	-	lactation	1.67369	0.0941908	0.941908
	3	heat	-	lactation	3.70367	0.000212506	0.00212506
	4	anestrus	-	pregnancy	-2.43405	0.0149311	0.149311
	5	heat	-	pregnancy	-0.645633	0.518517	1
	6	lactation	-	pregnancy	-2.99976	0.00270188	0.0270188
	7	anestrus	-	pseudopregnancy	-0.278363	0.780734	1
	8	heat	-	pseudopregnancy	2.15706	0.0310013	0.310013
	9	lactation	-	pseudopregnancy	-1.45067	0.146873	1
	10	pregnancy	-	pseudopregnancy	1.97329	0.0484623	0.484623
		L-LDL lipids
		Comparison			Z	P.unadj	P.adj
	1	anestrus	-	heat	-3.7704	0.00016299	0.00162989
	2	anestrus	-	lactation	1.63466	0.10212	1
	3	heat	-	lactation	3.65972	0.000252491	0.00252491
	4	anestrus	-	pregnancy	-2.96843	0.00299322	0.0299322
	5	heat	-	pregnancy	-1.14828	0.250852	1
	6	lactation	-	pregnancy	-3.436	0.000590381	0.00590381
	7	anestrus	-	pseudopregnancy	-0.264801	0.791163	1
	8	heat	-	pseudopregnancy	2.1568	0.0310216	0.310216
	9	lactation	-	pseudopregnancy	-1.41184	0.157997	1
	10	pregnancy	-	pseudopregnancy	2.44571	0.0144567	0.144567
		L-LDL phospholipids
		Comparison			Z	P.unadj	P.adj
	1	anestrus	-	heat	-4.01754	5.88093e-05	0.000588093
	2	anestrus	-	lactation	0.854104	0.393047	1
	3	heat	-	lactation	3.15111	0.00162652	0.0162652
	4	anestrus	-	pregnancy	-2.81796	0.00483302	0.0483302
	5	heat	-	pregnancy	-0.903992	0.366	1
	6	lactation	-	pregnancy	-2.88016	0.00397475	0.0397475
	7	anestrus	-	pseudopregnancy	-0.184122	0.853918	1
	8	heat	-	pseudopregnancy	2.3794	0.0173411	0.173411
	9	lactation	-	pseudopregnancy	-0.770026	0.441284	1
	10	pregnancy	-	pseudopregnancy	2.35703	0.0184219	0.184219
		S-HDL phospholipids
		Comparison			Z	P.unadj	P.adj
	1	anestrus	-	heat	-0.587916	0.556588	1
	2	anestrus	-	lactation	-3.66024	0.000251978	0.00251978
	3	heat	-	lactation	-2.73051	0.00632373	0.0632373
	4	anestrus	-	pregnancy	1.06825	0.285406	1
	5	heat	-	pregnancy	1.23894	0.215368	1
	6	lactation	-	pregnancy	2.91697	0.00353446	0.0353446
	7	anestrus	-	pseudopregnancy	-1.44297	0.149028	1
	8	heat	-	pseudopregnancy	-0.825007	0.409368	1
	9	lactation	-	pseudopregnancy	1.72234	0.0850083	0.850083
	10	pregnancy	-	pseudopregnancy	-1.68739	0.0915276	0.915276
		S-LDL particles
		Comparison			Z	P.unadj	P.adj
	1	anestrus	-	heat	-4.05457	5.0227e-05	0.00050227
	2	anestrus	-	lactation	0.680557	0.496152	1
	3	heat	-	lactation	3.02718	0.00246844	0.0246844
	4	anestrus	-	pregnancy	-1.54971	0.121211	1
	5	heat	-	pregnancy	0.286271	0.774671	1
	6	lactation	-	pregnancy	-1.69926	0.0892707	0.892707
	7	anestrus	-	pseudopregnancy	-0.367291	0.713402	1
	8	heat	-	pseudopregnancy	2.25097	0.0243872	0.243872
	9	lactation	-	pseudopregnancy	-0.769469	0.441615	1
	10	pregnancy	-	pseudopregnancy	1.15662	0.24743	1
		S-LDL cholesterol
		Comparison			Z	P.unadj	P.adj
	1	anestrus	-	heat	-4.05222	5.07334e-05	0.000507333
	2	anestrus	-	lactation	0.616768	0.537388	1
	3	heat	-	lactation	2.97198	0.00295887	0.0295887
	4	anestrus	-	pregnancy	-1.43563	0.151107	1
	5	heat	-	pregnancy	0.390924	0.695854	1
	6	lactation	-	pregnancy	-1.56668	0.117189	1
	7	anestrus	-	pseudopregnancy	-0.171534	0.863804	1
	8	heat	-	pseudopregnancy	2.41168	0.0158791	0.158791
	9	lactation	-	pseudopregnancy	-0.583318	0.559679	1
	10	pregnancy	-	pseudopregnancy	1.16002	0.246043	1
		S-LDL esterified cholesterol
		Comparison			Z	P.unadj	P.adj
	1	anestrus	-	heat	-4.10252	4.08681e-05	0.000408681
	2	anestrus	-	lactation	0.58578	0.558024	1
	3	heat	-	lactation	2.97628	0.00291766	0.0291766
	4	anestrus	-	pregnancy	-1.56568	0.117424	1
	5	heat	-	pregnancy	0.291838	0.77041	1
	6	lactation	-	pregnancy	-1.66109	0.0966961	0.966961
	7	anestrus	-	pseudopregnancy	-0.139057	0.889405	1
	8	heat	-	pseudopregnancy	2.47029	0.0135004	0.135004
	9	lactation	-	pseudopregnancy	-0.537147	0.591166	1
	10	pregnancy	-	pseudopregnancy	1.29029	0.196949	1
		S-LDL free cholesterol
		Comparison			Z	P.unadj	P.adj
	1	anestrus	-	heat	-3.93535	8.30762e-05	0.000830762
	2	anestrus	-	lactation	0.677299	0.498217	1
	3	heat	-	lactation	2.9523	0.00315418	0.0315418
	4	anestrus	-	pregnancy	-1.137	0.25554	1
	5	heat	-	pregnancy	0.617871	0.53666	1
	6	lactation	-	pregnancy	-1.34408	0.178922	1
	7	anestrus	-	pseudopregnancy	-0.228981	0.818884	1
	8	heat	-	pseudopregnancy	2.29043	0.0219964	0.219964
	9	lactation	-	pseudopregnancy	-0.669271	0.503323	1
	10	pregnancy	-	pseudopregnancy	0.86984	0.384388	1
		S-LDL lipids
		Comparison			Z	P.unadj	P.adj
	1	anestrus	-	heat	-4.09261	4.26537e-05	0.000426537
	2	anestrus	-	lactation	0.572757	0.566809	1
	3	heat	-	lactation	2.95931	0.00308329	0.0308329
	4	anestrus	-	pregnancy	-1.41678	0.156547	1
	5	heat	-	pregnancy	0.425532	0.670449	1
	6	lactation	-	pregnancy	-1.52646	0.126894	1
	7	anestrus	-	pseudopregnancy	-0.158796	0.87383	1
	8	heat	-	pseudopregnancy	2.44769	0.0143774	0.143774
	9	lactation	-	pseudopregnancy	-0.541342	0.588272	1
	10	pregnancy	-	pseudopregnancy	1.15029	0.250026	1
		S-LDL phospholipids
		Comparison			Z	P.unadj	P.adj
	1	anestrus	-	heat	-4.25087	2.12942e-05	0.000212942
	2	anestrus	-	lactation	0.463305	0.643145	1
	3	heat	-	lactation	2.96278	0.00304874	0.0304874
	4	anestrus	-	pregnancy	-1.37117	0.170321	1
	5	heat	-	pregnancy	0.534962	0.592676	1
	6	lactation	-	pregnancy	-1.42754	0.153425	1
	7	anestrus	-	pseudopregnancy	-0.0626251	0.950065	1
	8	heat	-	pseudopregnancy	2.62711	0.0086114	0.086114
	9	lactation	-	pseudopregnancy	-0.391369	0.695525	1
	10	pregnancy	-	pseudopregnancy	1.16104	0.245625	1
		S-VLDL particles
		Comparison			Z	P.unadj	P.adj
	1	anestrus	-	heat	-3.23538	0.00121482	0.0121482
	2	anestrus	-	lactation	1.88696	0.0591663	0.591663
	3	heat	-	lactation	3.54872	0.000387113	0.00387113
	4	anestrus	-	pregnancy	-1.50162	0.133195	1
	5	heat	-	pregnancy	-0.0170032	0.986434	1
	6	lactation	-	pregnancy	-2.31801	0.0204485	0.204485
	7	anestrus	-	pseudopregnancy	-0.693135	0.488225	1
	8	heat	-	pseudopregnancy	1.46474	0.142993	1
	9	lactation	-	pseudopregnancy	-1.9036	0.0569622	0.569622
	10	pregnancy	-	pseudopregnancy	0.943747	0.345299	1
		XL-HDL particles
		Comparison			Z	P.unadj	P.adj
	1	anestrus	-	heat	-4.71522	2.41455e-06	2.41456e-05
	2	anestrus	-	lactation	0.744213	0.456748	1
	3	heat	-	lactation	3.4806	0.000500286	0.00500286
	4	anestrus	-	pregnancy	-0.693155	0.488212	1
	5	heat	-	pregnancy	1.36003	0.17382	1
	6	lactation	-	pregnancy	-1.00064	0.317003	1
	7	anestrus	-	pseudopregnancy	-0.111436	0.91127	1
	8	heat	-	pseudopregnancy	2.87931	0.00398549	0.0398549
	9	lactation	-	pseudopregnancy	-0.636322	0.524566	1
	10	pregnancy	-	pseudopregnancy	0.545064	0.585709	1
		XL-HDL cholesterol
		Comparison			Z	P.unadj	P.adj
	1	anestrus	-	heat	-4.44522	8.78028e-06	8.78028e-05
	2	anestrus	-	lactation	0.43718	0.661981	1
	3	heat	-	lactation	3.05835	0.0022256	0.022256
	4	anestrus	-	pregnancy	-0.654878	0.512546	1
	5	heat	-	pregnancy	1.28085	0.200248	1
	6	lactation	-	pregnancy	-0.799904	0.423766	1
	7	anestrus	-	pseudopregnancy	-0.346629	0.72887	1
	8	heat	-	pseudopregnancy	2.51429	0.0119273	0.119273
	9	lactation	-	pseudopregnancy	-0.572529	0.566964	1
	10	pregnancy	-	pseudopregnancy	0.388311	0.697786	1
		XL-HDL esterified cholesterol
		Comparison			Z	P.unadj	P.adj
	1	anestrus	-	heat	-4.40751	1.04565e-05	0.000104565
	2	anestrus	-	lactation	0.4456	0.655886	1
	3	heat	-	lactation	3.04263	0.00234519	0.0234519
	4	anestrus	-	pregnancy	-0.576378	0.56436	1
	5	heat	-	pregnancy	1.33754	0.181048	1
	6	lactation	-	pregnancy	-0.737293	0.460944	1
	7	anestrus	-	pseudopregnancy	-0.372497	0.709523	1
	8	heat	-	pseudopregnancy	2.46909	0.0135456	0.135456
	9	lactation	-	pseudopregnancy	-0.597121	0.550427	1
	10	pregnancy	-	pseudopregnancy	0.306385	0.759312	1
		XL-HDL free cholesterol
		Comparison			Z	P.unadj	P.adj
	1	anestrus	-	heat	-4.54424	5.51333e-06	5.51332e-05
	2	anestrus	-	lactation	0.379504	0.704314	1
	3	heat	-	lactation	3.06964	0.0021432	0.021432
	4	anestrus	-	pregnancy	-0.920674	0.357221	1
	5	heat	-	pregnancy	1.07673	0.2816	1
	6	lactation	-	pregnancy	-0.995947	0.319276	1
	7	anestrus	-	pseudopregnancy	-0.195818	0.844753	1
	8	heat	-	pseudopregnancy	2.70165	0.00689973	0.0689973
	9	lactation	-	pseudopregnancy	-0.422725	0.672496	1
	10	pregnancy	-	pseudopregnancy	0.698888	0.484622	1
		XL-HDL lipids
		Comparison			Z	P.unadj	P.adj
	1	anestrus	-	heat	-4.60777	4.07003e-06	4.07003e-05
	2	anestrus	-	lactation	0.18913	0.849991	1
	3	heat	-	lactation	2.94756	0.00320295	0.0320295
	4	anestrus	-	pregnancy	-0.647677	0.517194	1
	5	heat	-	pregnancy	1.35653	0.17493	1
	6	lactation	-	pregnancy	-0.658047	0.510508	1
	7	anestrus	-	pseudopregnancy	-0.0708601	0.943509	1
	8	heat	-	pseudopregnancy	2.84521	0.00443816	0.0443816
	9	lactation	-	pseudopregnancy	-0.191779	0.847915	1
	10	pregnancy	-	pseudopregnancy	0.526759	0.598361	1
		XL-HDL phospholipids
		Comparison			Z	P.unadj	P.adj
	1	anestrus	-	heat	-4.75459	1.98849e-06	1.98849e-05
	2	anestrus	-	lactation	-0.147849	0.882462	1
	3	heat	-	lactation	2.75226	0.00591855	0.0591855
	4	anestrus	-	pregnancy	-0.721077	0.470862	1
	5	heat	-	pregnancy	1.35089	0.17673	1
	6	lactation	-	pregnancy	-0.536561	0.591571	1
	7	anestrus	-	pseudopregnancy	0.336296	0.736647	1
	8	heat	-	pseudopregnancy	3.27508	0.00105634	0.0105634
	9	lactation	-	pseudopregnancy	0.348461	0.727494	1
	10	pregnancy	-	pseudopregnancy	0.804338	0.421202	1

## Sheet: S5 Univariate models
	The metabolic differences of anestrus, heat, pregnancy, pseudopregnancy, and lactation in 800 female dogs
	Claudia Ottka1,2,3, Katariina Vapalahti1,2, Sebastian P. Arlt4, Alexander Bartel5, Hannes Lohi1,2,3
	1 PetBiomics Ltd, Helsinki, Finland
	2 Department of Veterinary Biosciences and Department of Medical and Clinical Genetics, University of Helsinki, Helsinki, Finland
	3 Folkhälsan Research Center, Helsinki, Finland
	4 Clinic of Reproductive Medicine, Vetsuisse Faculty, University of Zurich, Zurich Switzerland
	5 Institute for Veterinary Epidemiology and Biostatistics, Faculty of Veterinary Medicine, Freie Universitaet Berlin, Berlin, Germany
	Univariate Firth logistic regression models for metabolites that showed significant differences in metabolite concentrations between pregnancy and pseudopregnancy in the Kruskal-Wallis test
	Pregnancy-pseudopregnancy served as the dependent variable, metabolite concentration as the independent variable
	The models were created using the training data
	N pregnant = 12, n pseudopregnant = 35
	Note, that the Odds ratio is very high or low and their CI are very wide for metabolites in the unit of mmol/l, since the increase of one unit (1 mmol/l) is a very large increase compared to normal values in dogs
	Alanine
	Coefficients:
		coef	se (coef)	lower 0.95	upper 0.95	Chisq	p	Odds ratio	Lower CI	Upper CI	Unit
	(Intercept)	3.48185	1.89262	0.0139507	7.8634	3.87467	0.0490199	32.5198	0.796378	1327.93
	Alanine	-12.6626	5.43488	-25.5358	-2.97478	7.00192	0.00814222	3.16727e-06	7.48901e-11	0.13395	mmol/l
	Likelihood ratio test=7.001922 on 1 df, p=0.008142224, n=47
	Wald test = 11.37247 on 1 df, p = 0.0007454054
	Glutamine
	Coefficients:
		coef	se (coef)	lower 0.95	upper 0.95	Chisq	p	Odds ratio	Lower CI	Upper CI	Unit
	(Intercept)	8.78734	3.34208	2.77183	16.5142	8.86106	0.00291319	6550.77	9.36384	4.5828e+06
	Glutamine	-12.5542	4.33293	-22.639	-4.82753	11.4424	0.000717888	3.53003e-06	7.23624e-10	0.0172205	mmol/l
	Method: 1-Wald, 2-Profile penalized log-likelihood, 3-None
	Likelihood ratio test=11.44235 on 1 df, p=0.0007178882, n=47
	Wald test = 13.47188 on 1 df, p = 0.0002421657
	Albumin
	Coefficients:
		coef	se (coef)	lower 0.95	upper 0.95	Chisq	p	Odds ratio	Lower CI	Upper CI	Unit
	(Intercept)	27.6808	8.24054	13.7722	49.1295	22.1759	2.48772e-06	1.05104e+12	101656	1.08669e+19
	Albumin	-1.05856	0.30698	-1.85856	-0.541898	24.4932	7.45732e-07	0.346956	0.190094	0.63326	g/l
	Likelihood ratio test=24.49318 on 1 df, p=7.457317e-07, n=47
	Wald test = 14.19932 on 1 df, p = 0.00016443
	Creatinine
	Coefficients:
		coef	se (coef)	lower 0.95	upper 0.95	Chisq	p	Odds ratio	Lower CI	Upper CI	Unit
	(Intercept)	6.03533	2.04189	2.88016	13.8993	15.5198	8.16438e-05	417.937	7.63864	22866.8
	Creatinine	-130	39.4088	-286.32	-70.5007	24.3003	8.24249e-07	3.48111e-57	9.91399e-91	1.22232e-23	mmol/l
	Likelihood ratio test=24.30033 on 1 df, p=8.242491e-07, n=47
	Wald test = 12.58504 on 1 df, p = 0.0003888467
	DPA%
	Coefficients:
		coef	se (coef)	lower 0.95	upper 0.95	Chisq	p	Odds ratio	Lower CI	Upper CI	Unit
	(Intercept)	1.70099	2.05862	-2.41135	9.16126	0	1	5.47936	0.0969162	309.787
	DPA%	-130	128.253	-630	81.2393	0.115226	0.734271	3.48111e-57	2.34665e-166	5.164e+52	%
	Likelihood ratio test=0.1152262 on 1 df, p=0.7342708, n=47
	Wald test = 2.571753 on 1 df, p = 0.1087871
	GlycA
	Coefficients:
		coef	se (coef)	lower 0.95	upper 0.95	Chisq	p	Odds ratio	Lower CI	Upper CI	Unit
	(Intercept)	-11.1724	3.09326	-19.1822	-6.0164	27.9949	1.21638e-07	1.40564e-05	3.27222e-08	0.00603821
	GlycA	11.4723	3.30461	5.8818	19.9274	22.5372	2.06114e-06	96018.9	147.712	6.24161e+07	mmol/l
	Likelihood ratio test=22.53719 on 1 df, p=2.061144e-06, n=47
	Wald test = 13.59414 on 1 df, p = 0.0002268927

## Sheet: S6 Multivariate model creation
	The metabolic differences of anestrus, heat, pregnancy, pseudopregnancy, and lactation in 800 female dogs
	Claudia Ottka1,2,3, Katariina Vapalahti1,2, Sebastian P. Arlt4, Alexander Bartel5, Hannes Lohi1,2,3
	1 PetBiomics Ltd, Helsinki, Finland
	2 Department of Veterinary Biosciences and Department of Medical and Clinical Genetics, University of Helsinki, Helsinki, Finland
	3 Folkhälsan Research Center, Helsinki, Finland
	4 Clinic of Reproductive Medicine, Vetsuisse Faculty, University of Zurich, Zurich Switzerland
	5 Institute for Veterinary Epidemiology and Biostatistics, Faculty of Veterinary Medicine, Freie Universitaet Berlin, Berlin, Germany
	Forward stepwise selection of the multivariate Firth logistic regression model
	Forward selection was based on p-values with a p-value threshold of < 0.05.
	Pregnancy-pseudopregnancy served as the dependent variable, metabolite concentration as the independent variable
	The models were created using the training data
	N pregnant = 12, n pseudopregnant = 35
	Model	P univariate	P with albumin	P with albumin + GlycA
	Albumin	7.45732e-07
	GlyA	2.06114e-06	0.000176766
	Creatinine	8.24249e-07	0.00130987	0.0628985
	Alanine	0.00814222	0.808093	0.0685993
	Glutamine	0.000717888	0.853262	0.348037
	DPA_pros	0.734271	1	1
	Final model: Albumin + GlycA

## Sheet: S7 Final multivariate model
	The metabolic differences of anestrus, heat, pregnancy, pseudopregnancy, and lactation in 800 female dogs
	Claudia Ottka1,2,3, Katariina Vapalahti1,2, Sebastian P. Arlt4, Alexander Bartel5, Hannes Lohi1,2,3
	1 PetBiomics Ltd, Helsinki, Finland
	2 Department of Veterinary Biosciences and Department of Medical and Clinical Genetics, University of Helsinki, Helsinki, Finland
	3 Folkhälsan Research Center, Helsinki, Finland
	4 Clinic of Reproductive Medicine, Vetsuisse Faculty, University of Zurich, Zurich Switzerland
	5 Institute for Veterinary Epidemiology and Biostatistics, Faculty of Veterinary Medicine, Freie Universitaet Berlin, Berlin, Germany
	The final multivariate Firth logistic regression model
	Pregnancy-pseudopregnancy status served as the dependent variable, metabolite concentration as the independent variable
	The models were created using the training data
	N pregnant = 12, n pseudopregnant = 35
	Note, that the Odds ratio and its CI is very high and wide for GlycA, since an increase of one unit (1 mmol/l) is a very large increase compared to normal values in dogs
	Coefficients:
		coef	se (coef)	lower 0.95	upper 0.95	Chisq	p	Odds ratio	Lower CI	Upper CI	Unit
	(Intercept)	21.8037	11.3731	1.35106	61.2537	4.477	0.0343539	2.94585e+09	0.614085	1.41316e+19
	Albumin	-1.27034	0.492579	-3.3205	-0.473752	15.8137	6.98941e-05	0.280737	0.106907	0.73721	mmol/l
	GlycA	12.8821	4.7247	4.9902	32.993	14.0632	0.000176766	393224	37.4018	4.13416e+09	g/l
	Likelihood ratio test=38.11765 on 2 df, p=5.282724e-09, n=47
	Wald test = 9.235044 on 2 df, p = 0.009877242

## Sheet: S8 Performance on testing data
	The metabolic differences of anestrus, heat, pregnancy, pseudopregnancy, and lactation in 800 female dogs
	Claudia Ottka1,2,3, Katariina Vapalahti1,2, Sebastian P. Arlt4, Alexander Bartel5, Hannes Lohi1,2,3
	1 PetBiomics Ltd, Helsinki, Finland
	2 Department of Veterinary Biosciences and Department of Medical and Clinical Genetics, University of Helsinki, Helsinki, Finland
	3 Folkhälsan Research Center, Helsinki, Finland
	4 Clinic of Reproductive Medicine, Vetsuisse Faculty, University of Zurich, Zurich Switzerland
	5 Institute for Veterinary Epidemiology and Biostatistics, Faculty of Veterinary Medicine, Freie Universitaet Berlin, Berlin, Germany
	Performance of the final Firth logistic regression multivariate model (S7) on the testing dataset of (n=11: npregnant=3, npseudopregnant=8)
	The testing data was independent from the training data using which the model was created.
	The testing data included 80% of all samples from all pregnant and pseudopregnant dogs, the testing data the remaining 20%.
	The testing data consisted of 3 pregnant dogs and 8 pseudopregnant dogs.
	Confusion Matrix
			Reference
			0	1
	Prediction	0	8	0
		1	0	3
	0: pseudopregnant, 1: pregnant
	Statistics
	Accuracy : 1
	95% CI : (0.7151, 1)
	No Information Rate : 0.7273
	P-Value [Acc > NIR] : 0.03011
	Kappa : 1
	Mcnemar's Test P-Value : NA
	Sensitivity : 1.0000
	Specificity : 1.0000
	Pos Pred Value : 1.0000
	Neg Pred Value : 1.0000
	Prevalence : 0.2727
	Detection Rate : 0.2727
	Detection Prevalence : 0.2727
	Balanced Accuracy : 1.0000
	'Positive' Class : 1

## Sheet: S9 Performance on AE data
	The metabolic differences of anestrus, heat, pregnancy, pseudopregnancy, and lactation in 800 female dogs
	Claudia Ottka1,2,3, Katariina Vapalahti1,2, Sebastian P. Arlt4, Alexander Bartel5, Hannes Lohi1,2,3
	1 PetBiomics Ltd, Helsinki, Finland
	2 Department of Veterinary Biosciences and Department of Medical and Clinical Genetics, University of Helsinki, Helsinki, Finland
	3 Folkhälsan Research Center, Helsinki, Finland
	4 Clinic of Reproductive Medicine, Vetsuisse Faculty, University of Zurich, Zurich Switzerland
	5 Institute for Veterinary Epidemiology and Biostatistics, Faculty of Veterinary Medicine, Freie Universitaet Berlin, Berlin, Germany
	Performance of the final Firth logistic regression multivariate model (S7) on the data of dogs in anestrus and pregnant dogs (n=678, npregnant=15, nanestrus=663)
	The ability of the model to differentiate pregnant dogs from non-pregnant dogs was tested in a larger dataset using the dogs included in the study that were in anestrus.
	The AE data included 663 dogs in anestrus and all pregnant dogs (n = 15) included in the study, both ones included in the testing and training data.
	Confusion matrix
			Reference
			0	1
	Prediction	0	645	1
		1	18	14
	0: anestrus, 1: pregnant
	Statistics
	Accuracy : 0.972
	95% CI : (0.9566, 0.983)
	No Information Rate : 0.9779
	P-Value [Acc > NIR] : 0.8777163
	Kappa : 0.5832
	Mcnemar's Test P-Value : 0.0002419
	Sensitivity : 0.93333
	Specificity : 0.97285
	Pos Pred Value : 0.43750
	Neg Pred Value : 0.99845
	Prevalence : 0.02212
	Detection Rate : 0.02065
	Detection Prevalence : 0.04720
	Balanced Accuracy : 0.95309
	'Positive' Class : 1
